# Supplementary material for: Prognostic significance of age related genes in patients with lower grade glioma
Source: J Cancer. 2020 Apr 6;11(13):3986–99. doi: 10.7150/jca.41123 (PMC7171497; doi:10.7150/jca.41123)
Supplement: Supplementary file 1 — Supplementary table. [file jcav11p3986s1.xls]

## Sheet: merge_data
sampleID	tumor type	os_time	os_status	gender	age	weight	height	pathologic_M	pathologic_N	pathologic_T	pathologic_stage
TCGA-2F-A9KO-01	BLCA	2.01096	1	MALE	63	160	173	M0	N1	T3	Stage IV
TCGA-2F-A9KP-01	BLCA	0.99726	1	MALE	66	NA	186	MX	N2	T3a	Stage IV
TCGA-2F-A9KQ-01	BLCA	7.90685	0	MALE	69	160	168	M0	N0	T3a	Stage III
TCGA-2F-A9KR-01	BLCA	8.72055	1	FEMALE	59	650	176	M0	N0	T3a	Stage III
TCGA-2F-A9KT-01	BLCA	9.07945	0	MALE	83	130	180	M0	N0	T2b	Stage II
TCGA-2F-A9KW-01	BLCA	0.69589	1	FEMALE	67	40	167	MX	N0	T3b	Stage III
TCGA-4Z-AA7M-01	BLCA	1.35616	0	MALE	65	170	184	M0	N0	T3a	Stage III
TCGA-4Z-AA7N-01	BLCA	3.74521	1	MALE	65	70	172	M0	N0	T3a	Stage III
TCGA-4Z-AA7O-01	BLCA	1.40274	0	MALE	64	380	166	M0	N0	T2a	Stage II
TCGA-4Z-AA7Q-01	BLCA	1.39726	1	MALE	79	240	164	M0	NX	T3a	Stage III
TCGA-4Z-AA7R-01	BLCA	1.43014	1	MALE	73	350	166	M0	N0	T4b	Stage IV
TCGA-4Z-AA7S-01	BLCA	2.91507	1	MALE	66	420	NA	M0	N0	T4a	Stage III
TCGA-4Z-AA7W-01	BLCA	2.30137	0	MALE	55	140	166	M0	N0	T2a	Stage II
TCGA-4Z-AA7Y-01	BLCA	4.16986	0	MALE	60	530	166	M0	N0	T2a	Stage II
TCGA-4Z-AA80-01	BLCA	0.0520548	1	MALE	73	160	178	M0	N0	T2a	Stage II
TCGA-4Z-AA81-01	BLCA	3.47945	1	MALE	80	300	170	M0	N0	T2b	Stage II
TCGA-4Z-AA82-01	BLCA	4.26301	1	MALE	59	120	176	M0	N1	T2a	Stage IV
TCGA-4Z-AA83-01	BLCA	5.54521	0	MALE	52	340	183	M0	N0	T2a	Stage II
TCGA-4Z-AA84-01	BLCA	1.26027	0	MALE	61	470	166	M1	N2	T3a	Stage IV
TCGA-4Z-AA86-01	BLCA	0.852055	1	MALE	66	120	NA	M0	N1	T3a	Stage IV
TCGA-4Z-AA87-01	BLCA	3.98356	0	MALE	72	230	155	M0	N0	T4a	Stage III
TCGA-4Z-AA89-01	BLCA	2.47123	0	MALE	60	340	172	M0	N0	T4b	Stage IV
TCGA-5N-A9KI-01	BLCA	0.208219	1	FEMALE	76	162	165	MX	NX	T4	Stage III
TCGA-5N-A9KM-01	BLCA	1.45205	1	FEMALE	73	NA	165	MX	N0	T4a	Stage III
TCGA-BL-A0C8-01	BLCA	3.33973	0	MALE	73	790	178	M0	NX	T1	Stage I
TCGA-BL-A13I-01	BLCA	0.610959	1	FEMALE	57	410	157	M0	N0	T3	Stage III
TCGA-BL-A13J-01	BLCA	0.221918	1	MALE	65	280	172	M0	N2	T4	Stage IV
TCGA-BL-A3JM-01	BLCA	0.561644	1	MALE	62	240	195.58	M0	N0	T3	Stage III
TCGA-BL-A5ZZ-01	BLCA	1.03288	0	FEMALE	80	NA	163	MX	N0	T4a	Stage III
TCGA-BT-A0S7-01	BLCA	0.547945	1	MALE	75	910	NA	MX	N0	T4a	Stage III
TCGA-BT-A0YX-01	BLCA	1.09589	1	FEMALE	70	320	NA	M0	N0	T3b	Stage III
TCGA-BT-A20J-01	BLCA	1.5863	1	MALE	75	300	NA	MX	N0	T2b	Stage II
TCGA-BT-A20N-01	BLCA	2.17808	1	MALE	72	530	NA	MX	N0	T3a	Stage III
TCGA-BT-A20O-01	BLCA	1.0137	1	MALE	75	330	NA	MX	N0	T3a	Stage III
TCGA-BT-A20P-01	BLCA	1.49041	1	FEMALE	81	220	NA	M0	N0	T3a	Stage III
TCGA-BT-A20Q-01	BLCA	1.62466	1	MALE	73	320	NA	M0	N2	T3b	Stage IV
TCGA-BT-A20R-01	BLCA	0.421918	1	FEMALE	79	220	NA	M0	N1	T3b	Stage IV
TCGA-BT-A20T-01	BLCA	1.2411	1	MALE	63	190	NA	M0	N1	T3b	Stage IV
TCGA-BT-A20U-01	BLCA	1.24658	1	FEMALE	70	160	NA	M0	N0	T3a	Stage III
TCGA-BT-A20V-01	BLCA	0.421918	1	FEMALE	59	360	NA	M0	N2	T4a	Stage IV
TCGA-BT-A20W-01	BLCA	0.69589	1	MALE	71	270	NA	M0	N0	T2b	Stage II
TCGA-BT-A20X-01	BLCA	0.687671	1	MALE	56	390	NA	M0	N2	T4a	Stage IV
TCGA-BT-A2LA-01	BLCA	1.43014	0	MALE	54	160	NA	M0	N0	T3a	Stage III
TCGA-BT-A2LB-01	BLCA	1.34795	1	FEMALE	73	160	NA	M0	N0	T3a	Stage III
TCGA-BT-A2LD-01	BLCA	1.70685	1	FEMALE	78	200	161	M0	N1	T3a	Stage IV
TCGA-BT-A3PH-01	BLCA	0.389041	1	MALE	76	200	NA	MX	N2	T3b	Stage IV
TCGA-BT-A3PJ-01	BLCA	2.16164	0	MALE	76	160	NA	M0	N0	T3b	Stage III
TCGA-BT-A3PK-01	BLCA	0.830137	1	MALE	80	300	180	MX	N0	T2b	Stage II
TCGA-BT-A42B-01	BLCA	1.46301	1	MALE	59	210	177	MX	N1	T3a	Stage IV
TCGA-BT-A42C-01	BLCA	2.39178	0	MALE	64	190	152	M0	N0		Stage II
TCGA-BT-A42E-01	BLCA	3.03562	0	MALE	74	240	170	M0	N0	T3a	Stage III
TCGA-BT-A42F-01	BLCA	2.36712	0	MALE	64	50	180	MX	N1	T4a	Stage IV
TCGA-C4-A0EZ-01	BLCA	0.747945	1	FEMALE	69	210	169	M1	N1	T3a	Stage IV
TCGA-C4-A0F0-01	BLCA	0.161644	0	MALE	60	380	183	M0	N0	T2b	Stage II
TCGA-C4-A0F1-01	BLCA	0.243836	0	MALE	71	230	176	M0	N0	T3b	Stage III
TCGA-C4-A0F6-01	BLCA	1.91781	0	FEMALE	82	140	170	M0	N0	T3b	Stage III
TCGA-C4-A0F7-01	BLCA	0.169863	1	MALE	77	120	172	M0	N2	T4b	Stage IV
TCGA-CF-A1HR-01	BLCA	1.06575	0	MALE	62	300	172	M0	N0	T3	Stage III
TCGA-CF-A1HS-01	BLCA	1.04658	0	FEMALE	75	570	154	M0	N0	T3	Stage III
TCGA-CF-A27C-01	BLCA	1.16438	0	MALE	52	430	170	M0	N0	T3	Stage III
TCGA-CF-A3MF-01	BLCA	1.04932	0	MALE	34	430	NA	M0	N0	T3	Stage III
TCGA-CF-A3MG-01	BLCA	1.01096	0	MALE	48	500	175	M0	N0	T2	Stage II
TCGA-CF-A3MH-01	BLCA	1.09041	0	MALE	75	460	165	M0	N0	T2	Stage II
TCGA-CF-A3MI-01	BLCA	1.0137	0	MALE	62	500	160	M0	N0	T2	Stage II
TCGA-CF-A47S-01	BLCA	0.912329	0	MALE	41	530	172	M0	N0	T2	Stage II
TCGA-CF-A47T-01	BLCA	1.05479	1	FEMALE	58	520	155	M0	N0	T2	Stage II
TCGA-CF-A47V-01	BLCA	1.03836	0	MALE	52	420	171	M0	N0	T2	Stage II
TCGA-CF-A47W-01	BLCA	1.00822	0	MALE	42	450	169	M0	N0	T2	Stage II
TCGA-CF-A47X-01	BLCA	1.05205	0	MALE	60	NA	175	M0	N0	T2	Stage II
TCGA-CF-A47Y-01	BLCA	1.02192	0	MALE	55	500	170	M0	N0	T2	Stage II
TCGA-CF-A5U8-01	BLCA	1.09315	0	MALE	59	240	158	M0	N0	T2	Stage II
TCGA-CF-A5UA-01	BLCA	1	0	MALE	67	320	170	M0	N0	T2	Stage II
TCGA-CF-A7I0-01	BLCA	1.00822	0	MALE	54	340	166	M0	N0	T2	Stage II
TCGA-CF-A8HX-01	BLCA	0.945205	0	FEMALE	55	170	153	M0	N0	T2	Stage II
TCGA-CF-A8HY-01	BLCA	0.945205	0	MALE	59	360	174	M0	N0	T2	Stage II
TCGA-CF-A9FF-01	BLCA	0.989041	0	MALE	52	320	167	M0	N0	T2	Stage II
TCGA-CF-A9FL-01	BLCA	1.54795	1	MALE	85	350	165	M0	N0	T3b	Stage III
TCGA-CF-A9FM-01	BLCA	1.09041	0	MALE	50	430	165	M0	N0	T1	Stage I
TCGA-CU-A0YN-01	BLCA	1.07671	1	MALE	60	60	178	M0	N0	T3a	Stage III
TCGA-CU-A0YO-01	BLCA	0.408219	1	MALE	84	90	NA	MX	N2	T3a	Stage IV
TCGA-CU-A0YR-01	BLCA	1.26027	1	MALE	83	NA	177.8	M0	N2	T2	Stage IV
TCGA-CU-A3KJ-01	BLCA	1.53973	0	MALE	75	360	177	M0	N0	T3b	Stage III
TCGA-CU-A3QU-01	BLCA	0.432877	0	MALE	58	940	173	M0	N1	T2b	Stage IV
TCGA-CU-A3YL-01	BLCA	2.48219	0	MALE	67	510	179	M0	N0	T4a	Stage III
TCGA-CU-A5W6-01	BLCA	0.153425	1	MALE	70	300	175	M0	N0	T4a	Stage III
TCGA-CU-A72E-01	BLCA	1.13151	1	MALE	76	240	180	M0	N2	T3b	Stage IV
TCGA-DK-A1A3-01	BLCA	1.82192	1	MALE	60	120	183	M0	N2	T3	Stage IV
TCGA-DK-A1A5-01	BLCA	0.178082	1	MALE	79	210	165	M0	N0	T2b	Stage II
TCGA-DK-A1A6-01	BLCA	5.53425	0	MALE	53	160	173	M0	N1	T2a	Stage IV
TCGA-DK-A1A7-01	BLCA	1.53425	0	FEMALE	67	20	148	M0	N2	T3	Stage IV
TCGA-DK-A1AA-01	BLCA	1.58356	0	MALE	57	330	179	M0	N0	T3	Stage III
TCGA-DK-A1AB-01	BLCA	1.39178	1	FEMALE	74	310	162	M0	N2	T4a	Stage IV
TCGA-DK-A1AC-01	BLCA	10.9068	0	MALE	72	330	167	M0	N0	T3b	Stage III
TCGA-DK-A1AD-01	BLCA	9.36986	0	MALE	69	210	176	M0	N2	T3b	Stage IV
TCGA-DK-A1AE-01	BLCA	1.34521	0	MALE	84	600	173	M0	N0	T3	Stage III
TCGA-DK-A1AF-01	BLCA	1.46849	0	FEMALE	84	200	152	M0	N2	T3	Stage IV
TCGA-DK-A1AG-01	BLCA	1.30137	0	MALE	65	430	190	M0	N0	T3	Stage III
TCGA-DK-A2HX-01	BLCA	3.89041	1	FEMALE	80	690	147	M0	N2	T3	Stage IV
TCGA-DK-A2I1-01	BLCA	1.49589	0	FEMALE	73	350	149	M0	N0	T2b	Stage II
TCGA-DK-A2I2-01	BLCA	0.649315	1	FEMALE	63	530	159	M0	N3	T3	Stage IV
TCGA-DK-A2I4-01	BLCA	11.8986	0	MALE	79	320	181	M0	N0	T3b	Stage III
TCGA-DK-A2I6-01	BLCA	7.27671	0	MALE	81	NA	178	M0	N1	T2b	Stage IV
TCGA-DK-A3IK-01	BLCA	0.4	1	MALE	87	720	185	M0	N2	T3	Stage IV
TCGA-DK-A3IL-01	BLCA	1.13151	1	FEMALE	79	240	160	M0	N2	T3	Stage IV
TCGA-DK-A3IM-01	BLCA	0.679452	1	MALE	76	480	174.6	M0	N0	T3	Stage III
TCGA-DK-A3IN-01	BLCA	0.684932	1	MALE	72	1020	182.5	M0	N0	T4a	Stage III
TCGA-DK-A3IQ-01	BLCA	1.47671	1	MALE	74	280	173	M0	N0	T3	Stage III
TCGA-DK-A3IS-01	BLCA	4.18904	0	MALE	68	NA	187	M0	N0	T2a	Stage II
TCGA-DK-A3IT-01	BLCA	1.77534	0	MALE	62	240	181	M0	N0	T3	Stage III
TCGA-DK-A3IU-01	BLCA	1.93425	1	MALE	58	370	175.3	M0	N0	T2b	Stage II
TCGA-DK-A3IV-01	BLCA	0.805479	1	MALE	60	120	172	M0	NX		Stage II
TCGA-DK-A3WW-01	BLCA	1.73425	0	MALE	57	880	186	M0	N0	T3	Stage III
TCGA-DK-A3WX-01	BLCA	0.879452	1	FEMALE	67	280	158	M0	N0	T3	Stage III
TCGA-DK-A3WY-01	BLCA	13.6082	0	FEMALE	67	430	155	M0	N0	T3	Stage III
TCGA-DK-A3X1-01	BLCA	5.50411	0	FEMALE	78	480	NA	M0	N0	T3	Stage III
TCGA-DK-A3X2-01	BLCA	1.49863	1	MALE	85	830	NA	M0	N2	T3	Stage IV
TCGA-DK-A6AV-01	BLCA	5.34795	0	FEMALE	82	80	152	M0	N0	T2a	Stage II
TCGA-DK-A6AW-01	BLCA	4.4411	0	MALE	70	110	173	M0	N0	T2a	Stage II
TCGA-DK-A6B0-01	BLCA	6.38356	0	MALE	61	240	167	M0	N0	T2b	Stage II
TCGA-DK-A6B1-01	BLCA	5.6137	0	MALE	67	230	190	M0	N0	T2a	Stage II
TCGA-DK-A6B2-01	BLCA	1.30685	0	MALE	70	590	177	M0	N1	T3	Stage IV
TCGA-DK-A6B5-01	BLCA	4.22466	0	MALE	45	320	180	M0	N2	T4a	Stage IV
TCGA-DK-A6B6-01	BLCA	3.05479	0	MALE	57	100	174	MX	NX		Stage II
TCGA-DK-AA6L-01	BLCA	3.1863	1	MALE	48	NA	174	MX	N1	T3	Stage IV
TCGA-DK-AA6M-01	BLCA	4.33425	0	FEMALE	64	290	159	M0	N0	T2	Stage II
TCGA-DK-AA6P-01	BLCA	1.25205	0	FEMALE	72	340	158	M0	N0		Stage II
TCGA-DK-AA6Q-01	BLCA	1.13151	1	FEMALE	61	110	158	M0	N1	T3	Stage IV
TCGA-DK-AA6R-01	BLCA	13.811	0	MALE	68	340	174	M0	N1	T4	Stage IV
TCGA-DK-AA6S-01	BLCA	13.8356	0	MALE	60	390	170	M0	N0	T3b	Stage III
TCGA-DK-AA6T-01	BLCA	1.56712	0	MALE	63	NA	171	M0	N0		Stage II
TCGA-DK-AA6U-01	BLCA	1.58356	0	MALE	64	30	179	M0	N0		Stage II
TCGA-DK-AA6W-01	BLCA	1.13699	1	MALE	78	80	180	M0	N0	T2	Stage II
TCGA-DK-AA6X-01	BLCA	1.27945	0	MALE	63	90	176	M0	N0		Stage II
TCGA-DK-AA71-01	BLCA	1.13699	0	MALE	71	NA	172	M0	N0	T2b	Stage II
TCGA-DK-AA74-01	BLCA	4.67945	0	MALE	75	620	174	M0	N0	T3	Stage III
TCGA-DK-AA75-01	BLCA	0.931507	1	MALE	82	240	177	M0	N0	T3	Stage III
TCGA-DK-AA76-01	BLCA	1.00274	0	FEMALE	64	380	161	M0	N0		Stage II
TCGA-DK-AA77-01	BLCA	1.69315	0	MALE	61	950	172	M0	N0	T2a	Stage II
TCGA-E5-A2PC-01	BLCA	3.63288	0	FEMALE	61	120	155	MX	N1	T2b	Stage IV
TCGA-E5-A4TZ-01	BLCA	1.27945	1	MALE	64	NA	184	MX	N2	T4b	Stage IV
TCGA-E5-A4U1-01	BLCA	3.23562	0	MALE	72	200	172	M0	N0	T2b	Stage II
TCGA-E7-A3X6-01	BLCA	2.47671	1	MALE	70	590	170	M0	NX	T2	Stage II
TCGA-E7-A3Y1-01	BLCA	0.446575	0	MALE	57	850	172	M0	N0		Stage II
TCGA-E7-A4IJ-01	BLCA	1.84658	1	MALE	56	1200	156	M0	NX	T2b	Stage II
TCGA-E7-A4XJ-01	BLCA	0.186301	1	MALE	66	860	166	M0	N0	T2	Stage II
TCGA-E7-A519-01	BLCA	1.39178	0	MALE	72	550	176	M0	NX	T2b	Stage II
TCGA-E7-A541-01	BLCA	2.13151	1	MALE	66	1670	NA	MX	N0	T2b	Stage II
TCGA-E7-A5KE-01	BLCA	0.0465753	0	FEMALE	78	310	160	M0	N0	T2a	Stage II
TCGA-E7-A5KF-01	BLCA	0.0547945	0	MALE	67	670	160	M0	N0	T2a	Stage II
TCGA-E7-A677-01	BLCA	2.24658	0	MALE	81	700	155	M0	N0	T2b	Stage II
TCGA-E7-A678-01	BLCA	2.1863	0	MALE	55	950	160	M0	N0	T3	Stage III
TCGA-E7-A6MD-01	BLCA	0.353425	0	MALE	66	890	NA	M0	N1	T4a	Stage IV
TCGA-E7-A6ME-01	BLCA	2.00274	0	MALE	75	1200	167	M0	NX	T2b	Stage II
TCGA-E7-A6MF-01	BLCA	2.05479	0	MALE	37	490	168	M0	NX	T2a	Stage II
TCGA-E7-A7DU-01	BLCA	0.0767123	0	MALE	73	1470	173	M0	N0	T3	Stage III
TCGA-E7-A7DV-01	BLCA	0.10137	0	MALE	44	1610	168	MX	N3	T4	Stage IV
TCGA-E7-A7PW-01	BLCA	1.13973	0	MALE	63	1780	170	M0	NX	T3a	Stage III
TCGA-E7-A7XN-01	BLCA	1.1726	0	MALE	66	780	165	M0	N0	T3	Stage III
TCGA-E7-A85H-01	BLCA	1.07945	0	MALE	64	1670	168	M0	N0	T3	Stage III
TCGA-E7-A8O7-01	BLCA	1.27671	0	MALE	52	1100	168	M0	N0	T2	Stage II
TCGA-E7-A8O8-01	BLCA	0.0356164	0	MALE	59	620	157	M0	N0	T2	Stage II
TCGA-E7-A97P-01	BLCA	1.19726	1	MALE	73	750	160	M0	NX	T2	Stage II
TCGA-E7-A97Q-01	BLCA	0.673973	1	FEMALE	60	90	167	MX	N3	T4a	Stage IV
TCGA-FD-A3B3-01	BLCA	2.66849	1	FEMALE	74	270	170.18	MX	N0	T3	Stage III
TCGA-FD-A3B4-01	BLCA	1.39726	1	FEMALE	55	310	160	MX	N0	T4a	Stage III
TCGA-FD-A3B5-01	BLCA	0.745205	1	MALE	86	320	177.8	MX	N1	T2b	Stage IV
TCGA-FD-A3B6-01	BLCA	2.75342	1	MALE	75	470	172.72	MX	N0	T2b	Stage II
TCGA-FD-A3B7-01	BLCA	0.334247	1	MALE	66	440	177	MX	N0	T3a	Stage III
TCGA-FD-A3B8-01	BLCA	1.05205	0	MALE	56	400	177.8	MX	N0	T2b	Stage II
TCGA-FD-A3N5-01	BLCA	1.87671	1	MALE	69	330	NA	MX	N0	T2b	Stage II
TCGA-FD-A3N6-01	BLCA	2.33151	0	FEMALE	43	280	170.18	MX	N0	T2b	Stage II
TCGA-FD-A3NA-01	BLCA	5.05479	0	MALE	60	320	177.8	MX	N0	T2b	Stage II
TCGA-FD-A3SJ-01	BLCA	2.02466	1	MALE	59	670	178	MX	N2	T2b	Stage IV
TCGA-FD-A3SL-01	BLCA	1.95068	1	MALE	60	920	183	M1	N2	T4a	Stage IV
TCGA-FD-A3SM-01	BLCA	1.49863	1	MALE	70	1830	188	M1	N2	T3a	Stage IV
TCGA-FD-A3SN-01	BLCA	2.43014	0	MALE	79	380	170	MX	N0	T3b	Stage III
TCGA-FD-A3SO-01	BLCA	0.460274	1	MALE	68	700	185	MX	N1	T3a	Stage IV
TCGA-FD-A3SP-01	BLCA	2.14521	0	MALE	60	390	183	MX	N0	T3b	Stage III
TCGA-FD-A3SQ-01	BLCA	3.89863	1	MALE	62	180	196	MX	N2	T3a	Stage IV
TCGA-FD-A3SR-01	BLCA	1.64932	1	MALE	68	340	183	MX	N2	T4a	Stage IV
TCGA-FD-A3SS-01	BLCA	1.07123	1	MALE	66	840	173	MX	N3	T4	Stage IV
TCGA-FD-A43N-01	BLCA	0.630137	0	MALE	76	1040	173	MX	N0	T3a	Stage III
TCGA-FD-A43P-01	BLCA	2.27945	0	MALE	74	610	178	MX	N0	T2a	Stage II
TCGA-FD-A43S-01	BLCA	1.24658	0	FEMALE	71	1040	157	MX	N0	T3b	Stage III
TCGA-FD-A43U-01	BLCA	1.74247	0	MALE	70	910	183	MX	N2	T4a	Stage IV
TCGA-FD-A43X-01	BLCA	0.30137	0	MALE	84	1000	165	MX	N0	T2a	Stage II
TCGA-FD-A43Y-01	BLCA	1.29863	1	MALE	65	1040	183	MX	N0	T4	Stage III
TCGA-FD-A5BR-01	BLCA	2.2274	0	MALE	57	600	180	MX	N0	T2b	Stage II
TCGA-FD-A5BS-01	BLCA	4.49041	0	MALE	68	650	NA	MX	N0	T3b	Stage III
TCGA-FD-A5BT-01	BLCA	0.89863	1	MALE	84	910	188	MX	N0	T3b	Stage III
TCGA-FD-A5BU-01	BLCA	1.61096	0	FEMALE	76	780	167	MX	N0	T2b	Stage II
TCGA-FD-A5BV-01	BLCA	0.446575	1	FEMALE	47	660	162	MX	N0	T3b	Stage III
TCGA-FD-A5BX-01	BLCA	0.473973	1	MALE	82	310	175	MX	N1	T3b	Stage IV
TCGA-FD-A5BY-01	BLCA	0.687671	0	FEMALE	63	540	175	MX	N0	T3a	Stage III
TCGA-FD-A5BZ-01	BLCA	2.28767	1	FEMALE	77	290	152	MX	N1	T3a	Stage IV
TCGA-FD-A5C0-01	BLCA	1.50685	1	MALE	61	1030	186	MX	N2	T3a	Stage IV
TCGA-FD-A5C1-01	BLCA	4.90959	0	FEMALE	61	850	170	MX	N0	T3b	Stage III
TCGA-FD-A62N-01	BLCA	0.224658	0	MALE	69	1090	182	MX	N0	T3b	Stage III
TCGA-FD-A62O-01	BLCA	0.591781	1	MALE	74	490	183	MX	N2	T3a	Stage IV
TCGA-FD-A62P-01	BLCA	0.523288	1	MALE	76	680	193	MX	N0	T2b	Stage II
TCGA-FD-A62S-01	BLCA	1.11233	1	FEMALE	60	1150	160	MX	N0	T3b	Stage III
TCGA-FD-A6TA-01	BLCA	5.23836	0	MALE	58	320	178	MX	N2	T3b	Stage IV
TCGA-FD-A6TB-01	BLCA	1.56712	0	MALE	82	750	170	MX	N0	T3a	Stage III
TCGA-FD-A6TC-01	BLCA	0.512329	0	FEMALE	79	380	160	MX	N0	T4a	Stage III
TCGA-FD-A6TD-01	BLCA	1.05753	1	MALE	77	1230	193	MX	N0	T3a	Stage III
TCGA-FD-A6TE-01	BLCA	1.03014	0	MALE	54	720	180	MX	N2	T3a	Stage IV
TCGA-FD-A6TF-01	BLCA	0.189041	1	FEMALE	80	670	152	M1	N2	T3b	Stage IV
TCGA-FD-A6TG-01	BLCA	0.254795	1	MALE	73	1100	174	MX	N2	T3a	Stage IV
TCGA-FD-A6TH-01	BLCA	0.358904	1	MALE	63	700	175	MX	N2	T3	Stage IV
TCGA-FD-A6TI-01	BLCA	0.805479	1	MALE	73	1110	155	MX	N1	T4b	Stage IV
TCGA-FD-A6TK-01	BLCA	0.90411	0	MALE	60	390	156	MX	N0	T3a	Stage III
TCGA-FJ-A3Z7-01	BLCA	2.58904	0	MALE	76	120	175	MX	N2	T4a	Stage IV
TCGA-FJ-A3Z9-01	BLCA	1.05479	1	MALE	72	240	183	M0	N0	TX
TCGA-FJ-A3ZE-01	BLCA	0.887671	1	MALE	65	230	183	M1	N3		Stage IV
TCGA-FJ-A3ZF-01	BLCA	1.43562	0	MALE	73	370	189	M0	N0		Stage III
TCGA-FJ-A871-01	BLCA	0.745205	1	MALE	49	NA	177	MX	NX	T3b	Stage III
TCGA-FT-A3EE-01	BLCA	0.271233	1	FEMALE	80	50	162	MX	N0	T4a	Stage III
TCGA-FT-A61P-01	BLCA	0.923288	0	MALE	76	250	170	MX	N2	T3b	Stage IV
TCGA-G2-A2EC-01	BLCA	1.90685	1	FEMALE	58	60	160	M0	N0		Stage II
TCGA-G2-A2EF-01	BLCA	5.16164	0	MALE	50	120	172.7	M0	N0		Stage II
TCGA-G2-A2EJ-01	BLCA	4	0	FEMALE	56	250	152.4	M0	N0		Stage II
TCGA-G2-A2EK-01	BLCA	1.32877	0	MALE	57	120	180.8	M0	N0		Stage II
TCGA-G2-A2EL-01	BLCA	2.24384	1	MALE	77	120	179	M0	N0		Stage II
TCGA-G2-A2EO-01	BLCA	4.94247	1	MALE	69	350	182	M0	N0	T3a	Stage III
TCGA-G2-A2ES-01	BLCA	2.75068	1	MALE	85	670	177	M0	N0	T3b	Stage II
TCGA-G2-A3IB-01	BLCA	0.60274	1	MALE	66	160	165	MX	NX		Stage II
TCGA-G2-A3IE-01	BLCA	1.67671	1	MALE	51	130	182	MX	NX		Stage II
TCGA-G2-A3VY-01	BLCA	1.46849	0	MALE	66	450	189				Stage II
TCGA-G2-AA3B-01	BLCA	5.50137	0	FEMALE	75	110	167	M0	N0	T2	Stage II
TCGA-G2-AA3C-01	BLCA	0.578082	1	MALE	66	430	184	M0	N1	T3b	Stage IV
TCGA-G2-AA3D-01	BLCA	5.86027	0	MALE	60	50	171	M0	N2	T3	Stage IV
TCGA-G2-AA3F-01	BLCA	2.44658	0	MALE	77	90	173	M0	N1	T3	Stage IV
TCGA-GC-A3BM-01	BLCA	1.78356	1	MALE	70	120	175	M0	N0	T2b	Stage II
TCGA-GC-A3I6-01	BLCA	1.72603	1	MALE	45	320	172	M0	N0	T3a	Stage III
TCGA-GC-A3OO-01	BLCA	1.31781	0	MALE	79	NA	183	M0	N0	T2b	Stage II
TCGA-GC-A3RB-01	BLCA	1.59452	0	MALE	54	80	NA	M0	N0	T3b	Stage III
TCGA-GC-A3RC-01	BLCA	1.32603	0	MALE	59	6	175	M0	N0	T2b	Stage II
TCGA-GC-A3RD-01	BLCA	1.1726	0	FEMALE	83	70	157	M0	N0	T3a	Stage III
TCGA-GC-A3WC-01	BLCA	1.47945	0	FEMALE	80	230	152	MX	N0	T3	Stage III
TCGA-GC-A3YS-01	BLCA	2.07671	0	MALE	61	200	185	MX	N1	T3a	Stage IV
TCGA-GC-A4ZW-01	BLCA	0.0410959	0	MALE	71	NA	183	M0	N0	T3a	Stage III
TCGA-GC-A6I1-01	BLCA	0.745205	1	FEMALE	90	50	162	MX	N0	T2b	Stage II
TCGA-GC-A6I3-01	BLCA	1.1589	0	FEMALE	90	NA	139	MX	N1	T3a	Stage IV
TCGA-GD-A2C5-01	BLCA	2.22466	0	FEMALE	53	260	149	MX	N2	T3a	Stage IV
TCGA-GD-A3OP-01	BLCA	0.175342	0	FEMALE	84	340	NA	MX	N2	T4a	Stage IV
TCGA-GD-A3OQ-01	BLCA	0.260274	0	MALE	48	280	NA	MX	N1	T4a	Stage IV
TCGA-GD-A3OS-01	BLCA	1.74795	0	FEMALE	54	350	162	MX	NX		Stage II
TCGA-GD-A6C6-01	BLCA	0.183562	0	MALE	64	200	172	MX	N0	T3a	Stage III
TCGA-GU-A42P-01	BLCA	0.909589	1	MALE	72	70	183	M0	N1	T3a	Stage IV
TCGA-GU-A42Q-01	BLCA	0.942466	1	MALE	67	80	185	M0	N0	T3b	Stage III
TCGA-GU-A42R-01	BLCA	1.58082	1	MALE	68	160	180	MX	N2	T4a	Stage IV
TCGA-GU-A762-01	BLCA	0.635616	1	MALE	87	120	182	MX	N2	T4a	Stage IV
TCGA-GU-A763-01	BLCA	2.73151	0	MALE	72	90	172	M0	N0	T4	Stage III
TCGA-GU-A764-01	BLCA	1.67123	0	MALE	66	140	182	MX	N0	T2b	Stage II
TCGA-GU-A766-01	BLCA	1.31507	0	MALE	62	380	175	MX	N0	T2a	Stage II
TCGA-GU-A767-01	BLCA	0.394521	1	MALE	81	80	185	MX	N2	T3b	Stage IV
TCGA-GU-AATO-01	BLCA	0.887671	1	MALE	75	130	180	MX	N2	T4a	Stage IV
TCGA-GU-AATP-01	BLCA	2.74795	0	MALE	74	140	185	MX	N2	T2	Stage IV
TCGA-GU-AATQ-01	BLCA	0.583562	1	MALE	68	240	170	MX	N0	T3b	Stage III
TCGA-GV-A3JV-01	BLCA	1.18904	1	MALE	66	390	172.7	MX	N1	T3b	Stage IV
TCGA-GV-A3JW-01	BLCA	1.77808	0	MALE	74	260	173	MX	NX	T2	Stage II
TCGA-GV-A3JX-01	BLCA	1.59178	0	MALE	59	80	170.2	MX	N0	T3b	Stage III
TCGA-GV-A3JZ-01	BLCA	1.65205	0	MALE	55	170	183	MX	N3	T4a	Stage IV
TCGA-GV-A3QF-01	BLCA	1.69041	1	MALE	79	250	177	MX	N2	T3b	Stage IV
TCGA-GV-A3QH-01	BLCA	0.706849	1	MALE	67	120	184	MX	NX		Stage II
TCGA-GV-A3QI-01	BLCA	3.0411	0	MALE	47	410	170	MX	N0	T3b	Stage III
TCGA-GV-A3QK-01	BLCA	2.27945	0	FEMALE	56	260	161	M0	N2	T4a	Stage IV
TCGA-GV-A40E-01	BLCA	0.715068	1	MALE	75	140	178	MX	NX		Stage II
TCGA-GV-A40G-01	BLCA	1.58904	0	MALE	77	500	180	MX	N0	T2a	Stage II
TCGA-GV-A6ZA-01	BLCA	1.89315	0	MALE	54	660	184	MX	N0	T2b	Stage II
TCGA-H4-A2HO-01	BLCA	0.126027	0	MALE	53	470	177	MX	N0	T4a	Stage III
TCGA-H4-A2HQ-01	BLCA	1.61644	0	FEMALE	64	120	166	M1	NX		Stage IV
TCGA-HQ-A2OE-01	BLCA	3.21644	0	MALE	69	170	181	MX	N2	T2a
TCGA-HQ-A2OF-01	BLCA	5.33425	0	FEMALE	52	140	163	M0	N0	T3b	Stage III
TCGA-HQ-A5ND-01	BLCA	0.750685	1	MALE	78	560	170	M0	N1	T3b	Stage IV
TCGA-HQ-A5NE-01	BLCA	1.0137	1	MALE	57	330	175	M0	N0	T3	Stage III
TCGA-K4-A3WS-01	BLCA	2.08493	0	MALE	66	130	NA	MX	N0	T3a	Stage III
TCGA-K4-A3WU-01	BLCA	0.287671	0	MALE	87	270	175	MX	N0	T4a	Stage III
TCGA-K4-A3WV-01	BLCA	1.76986	0	FEMALE	77	100	NA	MX	N0	T2b	Stage II
TCGA-K4-A4AB-01	BLCA	0.230137	0	MALE	76	130	NA	MX	N0	T4a	Stage III
TCGA-K4-A4AC-01	BLCA	0.761644	1	MALE	83	600	NA	MX	N0	T2b	Stage II
TCGA-K4-A54R-01	BLCA	2.30685	0	MALE	59	90	NA	MX	N0	T2b	Stage II
TCGA-K4-A5RH-01	BLCA	0.756164	0	MALE	69	720	NA	MX	N0	T3a	Stage III
TCGA-K4-A5RI-01	BLCA	0.975342	1	FEMALE	67	320	NA	MX	N0	T3a	Stage III
TCGA-K4-A5RJ-01	BLCA	1.47671	0	MALE	75	190	NA	MX	N0	T2b	Stage II
TCGA-K4-A6FZ-01	BLCA	0.150685	0	FEMALE	75	150	180	MX	N0	T3a	Stage III
TCGA-K4-A6MB-01	BLCA	1.28493	0	MALE	64	130	178	MX	N1	T3b	Stage IV
TCGA-K4-A83P-01	BLCA	1.35616	0	MALE	77	220	173	MX	N1	T4a	Stage IV
TCGA-K4-AAQO-01	BLCA	0.983562	0	MALE	56	660	180	MX	N0	T3a	Stage III
TCGA-KQ-A41N-01	BLCA	4.39452	0	MALE	73	760	185	M0	N0	T3b	Stage III
TCGA-KQ-A41O-01	BLCA	4.2137	0	MALE	84	800	163	M0	N1	T3	Stage IV
TCGA-KQ-A41P-01	BLCA	2.99726	0	MALE	76	290	163	M1	N3	T3b	Stage IV
TCGA-KQ-A41Q-01	BLCA	3.91507	0	MALE	89	480	168	MX	N0	T3b	Stage III
TCGA-KQ-A41R-01	BLCA	3.69863	0	FEMALE	80	240	NA	MX	N0	T2	Stage II
TCGA-KQ-A41S-01	BLCA	0.0958904	0	FEMALE	87	450	NA	MX	NX	T4a	Stage III
TCGA-LC-A66R-01	BLCA	1.27671	0	MALE	78	600	180	MX	N2	T4a	Stage IV
TCGA-LT-A5Z6-01	BLCA	1.29863	0	MALE	56	350	183	MX	NX		Stage II
TCGA-LT-A8JT-01	BLCA	1.75616	0	FEMALE	69	220	180	M0	N0	T2a	Stage II
TCGA-MV-A51V-01	BLCA	1.12329	0	MALE	75	230	NA	M0	N0	T3a	Stage III
TCGA-PQ-A6FI-01	BLCA	1.01918	0	MALE	70	130	170	MX	N0	T2a	Stage II
TCGA-PQ-A6FN-01	BLCA	1.38904	0	FEMALE	78	30	170	MX	N0	T3a	Stage III
TCGA-R3-A69X-01	BLCA	1.1863	0	MALE	70	420	190	M0	N0	T3a	Stage III
TCGA-S5-A6DX-01	BLCA	0.153425	1	MALE	83	340	175	MX	N2	T4a	Stage IV
TCGA-S5-AA26-01	BLCA	1.37808	0	MALE	46	130	167	MX	N0	T3a	Stage III
TCGA-SY-A9G0-01	BLCA	2.76164	1	MALE	82	50	170	M0	N1	T4	Stage IV
TCGA-SY-A9G5-01	BLCA	3.24932	0	MALE	66	90	179	M0	N0	T4a	Stage III
TCGA-UY-A78K-01	BLCA	1.46849	1	MALE	60	160	NA	MX	N2		Stage IV
TCGA-UY-A78L-01	BLCA	3.08767	0	MALE	62	150	170	MX	N1		Stage IV
TCGA-UY-A78M-01	BLCA	1.89041	1	FEMALE	81	220	153	MX	N2	T2	Stage IV
TCGA-UY-A78N-01	BLCA	7.23562	1	MALE	80	340	173	MX	N1	T2	Stage IV
TCGA-UY-A78O-01	BLCA	6.33425	0	FEMALE	75	240	161	MX	N0	T2	Stage II
TCGA-UY-A78P-01	BLCA	6.52055	0	FEMALE	78	80	NA	MX	N0	T2	Stage II
TCGA-UY-A8OB-01	BLCA	5.77808	0	MALE	63	250	158	MX	N1	T3a	Stage IV
TCGA-UY-A8OC-01	BLCA	0.252055	1	MALE	90	280	NA	MX	N1	T4	Stage IV
TCGA-UY-A8OD-01	BLCA	9.40274	0	FEMALE	68	40	NA	MX	N0	T2b	Stage II
TCGA-UY-A9PA-01	BLCA	0.326027	0	MALE	48	NA	175	MX	N0	T3a	Stage III
TCGA-UY-A9PB-01	BLCA	2.46301	0	MALE	49	NA	179	MX	N0	T3a	Stage III
TCGA-UY-A9PD-01	BLCA	1.48493	0	MALE	80	160	173	MX	N0	T3a	Stage III
TCGA-UY-A9PE-01	BLCA	0.517808	0	MALE	86	80	168	MX	N2	T2b	Stage IV
TCGA-UY-A9PF-01	BLCA	0.320548	0	MALE	77	90	185	MX	N2	T3a	Stage IV
TCGA-UY-A9PH-01	BLCA	4.27671	0	MALE	73	70	158	MX	N0	T2b	Stage II
TCGA-XF-A8HB-01	BLCA	3.75342	0	FEMALE	50	740	175	MX	N0	T2b	Stage II
TCGA-XF-A8HC-01	BLCA	0.547945	1	MALE	79	640	158	MX	N2	T3a	Stage IV
TCGA-XF-A8HD-01	BLCA	8.12055	0	MALE	77	760	180	MX	N0	T3a	Stage III
TCGA-XF-A8HE-01	BLCA	10.4575	0	MALE	47	810	178	MX	N0	T3b	Stage III
TCGA-XF-A8HF-01	BLCA	8.09315	1	MALE	80	150	183	M0	N0	T3a	Stage III
TCGA-XF-A8HG-01	BLCA	1.27945	1	MALE	69	550	194	MX	N0	T3b	Stage III
TCGA-XF-A8HH-01	BLCA	0.156164	1	FEMALE	61	420	163	M0	N2	T3b	Stage IV
TCGA-XF-A8HI-01	BLCA	1.49041	1	FEMALE	57	270	168	MX	N2	T2b	Stage IV
TCGA-XF-A9SG-01	BLCA	4.05205	0	MALE	81	660	163	MX	N0	T2a	Stage II
TCGA-XF-A9SH-01	BLCA	5.4	1	FEMALE	65	200	152	M0	N0	T2b	Stage II
TCGA-XF-A9SI-01	BLCA	6.63836	0	FEMALE	73	950	159	MX	N0	T2b	Stage II
TCGA-XF-A9SJ-01	BLCA	0.268493	1	MALE	83	510	185	MX	N2	T3b	Stage IV
TCGA-XF-A9SK-01	BLCA	1.33151	1	MALE	65	470	185	MX	N1	T3b	Stage IV
TCGA-XF-A9SL-01	BLCA	5.53425	1	MALE	69	650	175	MX	N2	T3a	Stage IV
TCGA-XF-A9SM-01	BLCA	2.87123	0	MALE	76	710	169	MX	N0	T3b	Stage III
TCGA-XF-A9SP-01	BLCA	1.24384	1	MALE	59	430	189	MX	N0	T3b	Stage III
TCGA-XF-A9ST-01	BLCA	0.350685	1	MALE	68	900	178	MX	N0	T3b	Stage III
TCGA-XF-A9SU-01	BLCA	0.49863	1	FEMALE	74	860	151	MX	N1	T3b	Stage IV
TCGA-XF-A9SV-01	BLCA	1.06301	1	MALE	82	740	180	M1	N2	T4a	Stage IV
TCGA-XF-A9SW-01	BLCA	0.991781	1	MALE	85	480	179	MX	N2	T3b	Stage IV
TCGA-XF-A9SX-01	BLCA	1.96986	1	FEMALE	63	770	155	MX	N2	T3b	Stage IV
TCGA-XF-A9SY-01	BLCA	1.75342	0	FEMALE	60	360	168	MX	N2	T3b	Stage IV
TCGA-XF-A9SZ-01	BLCA	2.35342	1	MALE	79	1080	170	MX	N2	T3b	Stage IV
TCGA-XF-A9T0-01	BLCA	2.18904	0	MALE	68	770	178	MX	N0	T3b	Stage III
TCGA-XF-A9T2-01	BLCA	1.57534	1	MALE	54	460	191	MX	N0	T3b	Stage III
TCGA-XF-A9T3-01	BLCA	0.186301	0	FEMALE	69	130	160	MX	N2	T3b	Stage IV
TCGA-XF-A9T4-01	BLCA	1.35616	1	MALE	48	740	180	MX	N1	T2b	Stage IV
TCGA-XF-A9T5-01	BLCA	5.55342	0	FEMALE	78	1050	164	MX	N1	T3a	Stage IV
TCGA-XF-A9T6-01	BLCA	0.175342	0	FEMALE	88	620	157	MX	N0	T3b	Stage III
TCGA-XF-A9T8-01	BLCA	1.14521	1	MALE	64	1140	188	MX	N0	T3b	Stage III
TCGA-XF-AAME-01	BLCA	7.74795	1	FEMALE	64	250	160	MX	N0	T2b	Stage II
TCGA-XF-AAMF-01	BLCA	0.90137	1	MALE	68	830	178	MX	N2	T4	Stage IV
TCGA-XF-AAMG-01	BLCA	9.21644	0	MALE	49	540	175	MX	N0	T4a	Stage III
TCGA-XF-AAMH-01	BLCA	0.942466	1	MALE	80	150	158	MX	N1	T3b	Stage IV
TCGA-XF-AAMJ-01	BLCA	4.57534	1	MALE	70	480	157	M0	N0	T3b	Stage III
TCGA-XF-AAML-01	BLCA	0.635616	1	MALE	75	300	182	MX	N0	T2b	Stage II
TCGA-XF-AAMQ-01	BLCA	5.96438	0	FEMALE	59	570	168	MX	N0	T2a	Stage II
TCGA-XF-AAMR-01	BLCA	7.64384	0	MALE	48	750	175	MX	N0	T3b	Stage III
TCGA-XF-AAMT-01	BLCA	0.246575	1	FEMALE	75	800	160	MX	N2	T3b	Stage IV
TCGA-XF-AAMW-01	BLCA	0.693151	1	FEMALE	79	640	158	[Discrepancy]	N0	T2b	Stage IV
TCGA-XF-AAMX-01	BLCA	0.564384	1	FEMALE	87	1410	168	MX	N0	T3b	Stage III
TCGA-XF-AAMY-01	BLCA	8.24932	0	MALE	78	1090	178	MX	N0	T3b	Stage III
TCGA-XF-AAMZ-01	BLCA	3.69315	1	FEMALE	81	370	160	MX	N2	T3a	Stage IV
TCGA-XF-AAN0-01	BLCA	4.70685	1	MALE	68	690	172	M0	N2	T4a	Stage IV
TCGA-XF-AAN1-01	BLCA	2.57808	1	FEMALE	75	710	168	M0	N0	T4a	Stage III
TCGA-XF-AAN2-01	BLCA	5.12055	1	MALE	73	280	189	MX	N0	T2b	Stage II
TCGA-XF-AAN3-01	BLCA	7.19178	0	MALE	76	590	168	MX	N2	T3b	Stage IV
TCGA-XF-AAN4-01	BLCA	2.25479	1	FEMALE	77	900	165	MX	N0	T3b	Stage III
TCGA-XF-AAN5-01	BLCA	6.28219	0	FEMALE	61	350	169	MX	N0	T3b	Stage III
TCGA-XF-AAN7-01	BLCA	1.54795	1	MALE	60	1300	183	MX	N1	T3a	Stage IV
TCGA-XF-AAN8-01	BLCA	0.323288	1	FEMALE	74	1220	170	MX	N0	T3b	Stage III
TCGA-YC-A89H-01	BLCA	1.56986	0	FEMALE	78	380	145	MX			Stage II
TCGA-YC-A8S6-01	BLCA	0.80274	0	MALE	71	220	175	MX	N0	T2a	Stage II
TCGA-YC-A9TC-01	BLCA	0.0547945	1	MALE	71	490	180	M1			Stage IV
TCGA-YF-AA3L-01	BLCA	0.99726	0	FEMALE	47	NA	183	MX	N0	T2b	Stage II
TCGA-YF-AA3M-01	BLCA	1.13699	0	MALE	57	360	168	MX	NX	T2a	Stage II
TCGA-ZF-A9R0-01	BLCA	1.86301	1	MALE	82	270	172	M0	NX	T3b	Stage III
TCGA-ZF-A9R1-01	BLCA	2.11781	0	MALE	81	150	165	M0	N1	T3b	Stage IV
TCGA-ZF-A9R2-01	BLCA	1.7589	0	MALE	75	240	177	M0	N0	T2b	Stage II
TCGA-ZF-A9R3-01	BLCA	2.6	1	FEMALE	53	NA	154	M0	NX	T2	Stage II
TCGA-ZF-A9R4-01	BLCA	2.52329	0	MALE	83	40	NA	M0	NX	T2	Stage II
TCGA-ZF-A9R5-01	BLCA	2.9863	0	MALE	59	60	173	M0	N0	T3	Stage III
TCGA-ZF-A9R7-01	BLCA	1.82192	0	FEMALE	76	50	159	M0	NX		Stage II
TCGA-ZF-A9R9-01	BLCA	2.36712	1	MALE	58	140	NA	MX	N2	T3b	Stage IV
TCGA-ZF-A9RC-01	BLCA	7.85753	0	MALE	77	70	175	MX	N0	T3a	Stage III
TCGA-ZF-A9RD-01	BLCA	1.11781	1	FEMALE	75	220	157	MX	N2	T3a	Stage IV
TCGA-ZF-A9RE-01	BLCA	0.290411	1	FEMALE	78	30	165	MX			Stage II
TCGA-ZF-A9RF-01	BLCA	5.33973	0	MALE	74	80	NA	M0	NX	T1	Stage II
TCGA-ZF-A9RG-01	BLCA	4.89315	0	FEMALE	70	250	176	MX	N0	T3b	Stage III
TCGA-ZF-A9RL-01	BLCA	7.40548	0	MALE	61	NA	164	MX			Stage II
TCGA-ZF-A9RM-01	BLCA	3.9863	0	MALE	70	230	173	MX	N0	T0	Stage II
TCGA-ZF-A9RN-01	BLCA	1.68493	1	FEMALE	67	260	177	M0	NX	T3b	Stage III
TCGA-ZF-AA4N-01	BLCA	0.241096	1	MALE	74	220	165				Stage II
TCGA-ZF-AA4R-01	BLCA	2.83836	1	MALE	67	NA	178	MX	N1	T3a	Stage IV
TCGA-ZF-AA4T-01	BLCA	1.6411	1	MALE	65	160	172	MX	N2	T4	Stage IV
TCGA-ZF-AA4U-01	BLCA	0.717808	1	MALE	70	90	180	MX	NX	T4a	Stage III
TCGA-ZF-AA4V-01	BLCA	4.94795	0	MALE	66	290	177	M0	N0	T3b	Stage III
TCGA-ZF-AA4X-01	BLCA	5.6	0	MALE	56	60	175	M0	NX	T2	Stage II
TCGA-ZF-AA51-01	BLCA	4.69589	0	FEMALE	69	130	149	M0	NX	T2	Stage II
TCGA-ZF-AA52-01	BLCA	2.95068	1	MALE	70	130	181	MX	NX	T3a	Stage III
TCGA-ZF-AA53-01	BLCA	4.82466	0	MALE	60	270	178	M0	NX	T2	Stage II
TCGA-ZF-AA54-01	BLCA	1.61644	1	MALE	71	180	169	MX	NX	T3	Stage III
TCGA-ZF-AA56-01	BLCA	0.709589	1	FEMALE	79	230	NA	MX	N0	T4a	Stage III
TCGA-ZF-AA58-01	BLCA	4.51781	0	FEMALE	61	220	167	MX	N2	T3a	Stage IV
TCGA-ZF-AA5H-01	BLCA	2.45753	0	FEMALE	60	40	163	M0	N2	T3b	Stage IV
TCGA-ZF-AA5N-01	BLCA	0.460274	1	FEMALE	62	60	168	M1	NX	T2	Stage IV
TCGA-ZF-AA5P-01	BLCA	1.01918	0	MALE	65	160	177	M0	N2	T2b	Stage IV
TCGA-3C-AAAU-01	BRCA	11.0877	0	FEMALE	55	60	unknown	MX	NX	TX	Stage X
TCGA-3C-AALI-01	BRCA	10.9726	0	FEMALE	50	120	unknown	M0	N1a	T2	Stage IIB
TCGA-3C-AALJ-01	BRCA	4.03836	0	FEMALE	62	NA	unknown	M0	N1a	T2	Stage IIB
TCGA-3C-AALK-01	BRCA	3.96712	0	FEMALE	52	140	unknown	M0	N0 (i+)	T1c	Stage IA
TCGA-4H-AAAK-01	BRCA	0.953425	0	FEMALE	50	770	unknown	M0	N2a	T2	Stage IIIA
TCGA-5L-AAT0-01	BRCA	4.04658	0	FEMALE	42	80	unknown	M0	N0	T2	Stage IIA
TCGA-5L-AAT1-01	BRCA	4.03014	0	FEMALE	63	130	unknown	M1	N0	T2	Stage IV
TCGA-5T-A9QA-01	BRCA	0.830137	0	FEMALE	52	650	unknown	MX	NX	T2	Stage IIA
TCGA-A1-A0SB-01	BRCA	0.709589	0	FEMALE	70	NA	unknown	M0	N0	T1c	Stage I
TCGA-A1-A0SD-01	BRCA	1.19726	0	FEMALE	59	50	unknown	M0	N0	T2	Stage IIA
TCGA-A1-A0SE-01	BRCA	3.61918	0	FEMALE	56	NA	unknown	M0	N0 (i-)	T1c	Stage I
TCGA-A1-A0SF-01	BRCA	4.00822	0	FEMALE	54	190	unknown	M0	N0	T2	Stage IIA
TCGA-A1-A0SG-01	BRCA	1.18904	0	FEMALE	61	120	unknown	M0	N1a	T2	Stage IIB
TCGA-A1-A0SH-01	BRCA	3.93699	0	FEMALE	39	240	unknown	M0	N0 (i-)	T2	Stage IIA
TCGA-A1-A0SI-01	BRCA	1.73973	0	FEMALE	52	40	unknown	M0	N1a	T2	Stage IIB
TCGA-A1-A0SJ-01	BRCA	1.13973	0	FEMALE	39	140	unknown	M0	N1a	T3	Stage IIIA
TCGA-A1-A0SK-01	BRCA	2.64932	1	FEMALE	54	160	unknown	M0	N0 (i-)	T2	Stage IIA
TCGA-A1-A0SM-01	BRCA	0.663014	0	FEMALE	77	NA	unknown	M0	N0 (i-)	T2	Stage IIA
TCGA-A1-A0SN-01	BRCA	3.27671	0	FEMALE	50	120	unknown	MX	N1	T1c	Stage IIA
TCGA-A1-A0SO-01	BRCA	2.33425	0	FEMALE	67	210	unknown	M0	N1	T2	Stage IIB
TCGA-A1-A0SP-01	BRCA	1.6	0	FEMALE	40	NA	unknown	M0	N0 (i-)	T2	Stage IIA
TCGA-A1-A0SQ-01	BRCA	1.51781	0	FEMALE	45	200	unknown	MX	N1	T2	Stage IIB
TCGA-A2-A04N-01	BRCA	11.9288	0	FEMALE	66	130	unknown	M0	N0 (i-)	T1c	Stage IA
TCGA-A2-A04P-01	BRCA	1.50137	1	FEMALE	36	250	unknown	M0	N3c	T2	Stage IIIC
TCGA-A2-A04Q-01	BRCA	6.53425	0	FEMALE	48	230	unknown	M0	N0 (i-)	T1	Stage IA
TCGA-A2-A04R-01	BRCA	10.1616	0	FEMALE	36	160	unknown	M0	N0 (i-)	T1	Stage IA
TCGA-A2-A04T-01	BRCA	6.15342	0	FEMALE	62	200	unknown	M0	N0 (i-)	T2	Stage IIA
TCGA-A2-A04U-01	BRCA	7.27123	0	FEMALE	47	170	unknown	M0	N0 (i+)	T2	Stage IIA
TCGA-A2-A04V-01	BRCA	5.26027	1	FEMALE	39	200	unknown	M0	N0 (i-)	T2	Stage IIA
TCGA-A2-A04W-01	BRCA	8.49863	0	FEMALE	50	420	unknown	M0	N1mi	T2	Stage IIB
TCGA-A2-A04X-01	BRCA	4.61918	0	FEMALE	34	180	unknown	M0	N0 (i-)	T2	Stage IIA
TCGA-A2-A04Y-01	BRCA	3.01096	0	FEMALE	53	220	unknown	M0	N1mi	T2	Stage IIB
TCGA-A2-A0CK-01	BRCA	11.3945	0	FEMALE	60	230	unknown	M0	N2a	T3	Stage IIIA
TCGA-A2-A0CL-01	BRCA	8.26027	0	FEMALE	37	NA	unknown	M0	N2a	T3	Stage IIIA
TCGA-A2-A0CM-01	BRCA	2.06575	1	FEMALE	40	300	unknown	M0	N0 (i-)	T2	Stage IIA
TCGA-A2-A0CO-01	BRCA	9.56712	1	FEMALE	85	NA	unknown	M0	N0	T3	Stage IIB
TCGA-A2-A0CP-01	BRCA	7.70685	0	FEMALE	60	160	unknown	M0	N0 (i-)	T1c	Stage IA
TCGA-A2-A0CQ-01	BRCA	7.38356	0	FEMALE	62	210	unknown	M0	N0 (i-)	T1	Stage IA
TCGA-A2-A0CR-01	BRCA	8.99452	0	FEMALE	54	280	unknown	M0	N0	T3	Stage IIB
TCGA-A2-A0CS-01	BRCA	6.43288	1	FEMALE	73	220	unknown	M1	N3a	T4b	Stage IV
TCGA-A2-A0CT-01	BRCA	6.27123	0	FEMALE	71	NA	unknown	M0	N0 (i-)	T2	Stage IIA
TCGA-A2-A0CU-01	BRCA	0.432877	1	FEMALE	73	190	unknown	M0	N0 (i+)	T2	Stage IIA
TCGA-A2-A0CV-01	BRCA	8.24932	0	FEMALE	41	NA	unknown	M0	N1a	T2	Stage IIB
TCGA-A2-A0CW-01	BRCA	8.99452	0	FEMALE	67	290	unknown	M0	N1a	T2	Stage IIB
TCGA-A2-A0CX-01	BRCA	4.73425	0	FEMALE	52	560	unknown	M0	N0 (i-)	T2	Stage IIA
TCGA-A2-A0CY-01	BRCA	4.58356	0	FEMALE	63	220	unknown	M0	N1	T2	Stage IIB
TCGA-A2-A0CZ-01	BRCA	4.4274	0	FEMALE	46	240	unknown	M0	N0 (i-)	T2	Stage IIA
TCGA-A2-A0D0-01	BRCA	5.61096	0	FEMALE	60	500	unknown	M0	N0 (i-)	T2	Stage IIA
TCGA-A2-A0D1-01	BRCA	2.87945	0	FEMALE	76	340	unknown	M0	N0 (i-)	T2	Stage IIA
TCGA-A2-A0D2-01	BRCA	2.8137	0	FEMALE	45	330	unknown	M0	N0 (i+)	T2	Stage IIA
TCGA-A2-A0D3-01	BRCA	5.13151	0	FEMALE	42	420	unknown	M0	N0 (i-)	T1c	Stage IA
TCGA-A2-A0D4-01	BRCA	2.10137	0	FEMALE	37	220	unknown	M0	N1a	T2	Stage IIB
TCGA-A2-A0EM-01	BRCA	8.47671	0	FEMALE	73	20	unknown	M0	N0 (i-)	T1	Stage IA
TCGA-A2-A0EN-01	BRCA	7.44658	0	FEMALE	70	110	unknown	M0	N0 (i+)	T2	Stage IIA
TCGA-A2-A0EO-01	BRCA	6.69041	0	FEMALE	54	200	unknown	M0	N0 (i-)	T1	Stage IA
TCGA-A2-A0EP-01	BRCA	9.87123	0	FEMALE	56	NA	unknown	M0	N0 (i+)	T1	Stage I
TCGA-A2-A0EQ-01	BRCA	6.64658	0	FEMALE	64	NA	unknown	M0	N0 (i-)	T2	Stage IIA
TCGA-A2-A0ER-01	BRCA	6.2	0	FEMALE	63	300	unknown	M0	N1mi	T1c	Stage IB
TCGA-A2-A0ES-01	BRCA	6	0	FEMALE	52	460	unknown	M0	N0 (i-)	T2	Stage IIA
TCGA-A2-A0ET-01	BRCA	2.92055	0	FEMALE	58	890	unknown	M0	N2a	T2	Stage IIIA
TCGA-A2-A0EU-01	BRCA	2.85753	0	FEMALE	79	610	unknown	M0	N0 (i-)	T1c	Stage IA
TCGA-A2-A0EV-01	BRCA	2.65205	0	FEMALE	80	960	unknown	M0	N0 (i-)	T1c	Stage IA
TCGA-A2-A0EW-01	BRCA	5.16164	1	FEMALE	53	1710	unknown	M0	N3a	T1b	Stage IIIC
TCGA-A2-A0EX-01	BRCA	2.06027	0	FEMALE	46	650	unknown	M0	N0 (i+)	T3	Stage IIB
TCGA-A2-A0EY-01	BRCA	5.27397	0	FEMALE	62	580	unknown	M0	N1a	T2	Stage IIB
TCGA-A2-A0ST-01	BRCA	8.26575	0	FEMALE	62	210	unknown	M0	N1a	T1c	Stage IIA
TCGA-A2-A0SU-01	BRCA	4.55342	0	FEMALE	66	380	unknown	M0	N0 (i+)	T2	Stage IIA
TCGA-A2-A0SV-01	BRCA	2.26027	1	FEMALE	63	600	unknown	M1	N2a	T2	Stage IV
TCGA-A2-A0SW-01	BRCA	3.73973	1	FEMALE	82	NA	unknown	M1	N2	T2	Stage IV
TCGA-A2-A0SX-01	BRCA	4.20274	0	FEMALE	48	910	unknown	M0	N0 (i-)	T1c	Stage IA
TCGA-A2-A0SY-01	BRCA	3.69041	0	FEMALE	62	510	unknown	M0	N1	T3	Stage IIIA
TCGA-A2-A0T0-01	BRCA	1.46027	0	FEMALE	59	190	unknown	M0	N1	T2	Stage IIB
TCGA-A2-A0T1-01	BRCA	1.4274	0	FEMALE	55	230	unknown	M0	N3	T3	Stage IIIC
TCGA-A2-A0T2-01	BRCA	0.69863	1	FEMALE	66	270	unknown	M1	N3	T3	Stage IV
TCGA-A2-A0T3-01	BRCA	4.15342	0	FEMALE	37	NA	unknown	M0	N1mi	T1c	Stage IB
TCGA-A2-A0T4-01	BRCA	1.70959	0	FEMALE	62	1500	unknown	M0	N0 (i-)	T2	Stage IIA
TCGA-A2-A0T5-01	BRCA	1.45479	0	FEMALE	39	1740	unknown	M0	N0 (i-)	T2	Stage IIA
TCGA-A2-A0T6-01	BRCA	1.57534	0	FEMALE	50	NA	unknown	M0	N0 (i-)	T3	Stage IIB
TCGA-A2-A0T7-01	BRCA	1.72877	0	FEMALE	51	990	unknown	M0	N0 (i+)	T2	Stage IIA
TCGA-A2-A0YC-01	BRCA	2.71233	0	FEMALE	59	1170	unknown	M0	N1mi	T2	Stage IIB
TCGA-A2-A0YD-01	BRCA	2.10685	0	FEMALE	63	NA	unknown	M0	N0 (i+)	T3	Stage IIB
TCGA-A2-A0YE-01	BRCA	1.51781	0	FEMALE	48	240	unknown	M0	N1a	T2	Stage IIB
TCGA-A2-A0YF-01	BRCA	4.20548	0	FEMALE	67	600	unknown	M0	N0 (i+)	T1b	Stage I
TCGA-A2-A0YG-01	BRCA	1.82466	0	FEMALE	63	1530	unknown	M0	N3a	T2	Stage IIIC
TCGA-A2-A0YH-01	BRCA	1.80548	0	FEMALE	53	480	unknown	M0	N2a	T2	Stage IIIA
TCGA-A2-A0YI-01	BRCA	4.12329	0	FEMALE	62	340	unknown	M0	N0 (i+)	T1c	Stage I
TCGA-A2-A0YJ-01	BRCA	1.55068	0	FEMALE	39	1080	unknown	M0	N2a	T3	Stage IIIA
TCGA-A2-A0YK-01	BRCA	1.61096	0	FEMALE	61	620	unknown	M0	N0 (i-)	T2	Stage IIA
TCGA-A2-A0YL-01	BRCA	4.03836	0	FEMALE	48	730	unknown	M0	N2a	T3	Stage IIIA
TCGA-A2-A0YM-01	BRCA	2.64384	0	FEMALE	67	360	unknown	M0	N0 (i-)	T2	Stage IIA
TCGA-A2-A0YT-01	BRCA	1.98082	1	FEMALE	56	950	unknown	M0	N2a	T4b	Stage IIIB
TCGA-A2-A1FV-01	BRCA	1.95616	0	FEMALE	74	150	unknown	M0	N0 (i+)	T3	Stage IIB
TCGA-A2-A1FW-01	BRCA	1.44658	0	FEMALE	62	640	unknown	M0	N2a	T3	Stage IIIA
TCGA-A2-A1FX-01	BRCA	5.06027	0	FEMALE	61	360	unknown	M0	N2a	T3	Stage IIIA
TCGA-A2-A1FZ-01	BRCA	1.87123	0	FEMALE	63	740	unknown	M0	N0 (i-)	T2	Stage IIA
TCGA-A2-A1G0-01	BRCA	1.68767	0	FEMALE	49	730	unknown	M0	N1a	T2	Stage IIB
TCGA-A2-A1G1-01	BRCA	1.6	0	FEMALE	85	280	unknown	M0	N1	T2	Stage IIB
TCGA-A2-A1G4-01	BRCA	1.63014	0	FEMALE	71	710	unknown	M0	N1a	T3	Stage IIIA
TCGA-A2-A1G6-01	BRCA	1.3726	0	FEMALE	50	770	unknown	M0	N2a	T2	Stage IIIA
TCGA-A2-A259-01	BRCA	4.3726	0	FEMALE	70	280	unknown	M0	N0 (i-)	T1c	Stage I
TCGA-A2-A25A-01	BRCA	8.97534	0	FEMALE	44	160	unknown	M0	N0 (i-)	T2	Stage IIA
TCGA-A2-A25B-01	BRCA	3.53699	0	FEMALE	39	840	unknown	M0	N1	T2	Stage IIB
TCGA-A2-A25C-01	BRCA	1.43288	0	FEMALE	50	NA	unknown	M0	N1a	T2	Stage IIB
TCGA-A2-A25D-01	BRCA	1.51233	0	FEMALE	90	430	unknown	M0	N3a	T2	Stage IIIC
TCGA-A2-A25E-01	BRCA	8.77808	0	FEMALE	34	200	unknown	M0	N2a	T2	Stage IIIA
TCGA-A2-A25F-01	BRCA	0.882192	0	FEMALE	66	390	unknown	M0	N0 (i-)	T2	Stage IIA
TCGA-A2-A3KC-01	BRCA	3.01918	0	FEMALE	55	780	unknown	M0	N1a	T2	Stage IIB
TCGA-A2-A3KD-01	BRCA	3.30411	0	FEMALE	47	770	unknown	M0	N1mi	T3	Stage IIIA
TCGA-A2-A3XS-01	BRCA	2.8274	1	FEMALE	62	40	unknown	M0	N2a	T1	Stage IIIA
TCGA-A2-A3XT-01	BRCA	7.58904	0	FEMALE	45	340	unknown	M0	N1a	T2	Stage IIB
TCGA-A2-A3XU-01	BRCA	2.49863	1	FEMALE	35	350	unknown	M0	N1mi	T2	Stage IIB
TCGA-A2-A3XV-01	BRCA	2.72877	0	FEMALE	46	NA	unknown	M0	N0	T2	Stage IIA
TCGA-A2-A3XW-01	BRCA	4.69041	0	FEMALE	42	NA	unknown	M0	N1a	T2	Stage IIB
TCGA-A2-A3XX-01	BRCA	3.94247	1	FEMALE	49	780	unknown	M0	N0	T2	Stage IIA
TCGA-A2-A3XY-01	BRCA	2.99452	1	FEMALE	49	950	unknown	M0	N1a	T2	Stage IIB
TCGA-A2-A3XZ-01	BRCA	4.19726	0	FEMALE	46	1100	unknown	M0	N0	T1c	Stage I
TCGA-A2-A3Y0-01	BRCA	4.23562	0	FEMALE	57	850	unknown	M0	N1a	T2	Stage IIB
TCGA-A2-A4RW-01	BRCA	0.608219	0	FEMALE	49	NA	unknown	M0	N3a	T2	Stage IIIC
TCGA-A2-A4RX-01	BRCA	2.03288	0	FEMALE	67	NA	unknown	M0	N0	T2	Stage IIA
TCGA-A2-A4RY-01	BRCA	1.77534	0	FEMALE	46	1180	unknown	M0	N3a	T3	Stage IIIC
TCGA-A2-A4S0-01	BRCA	1.93425	0	FEMALE	77	960	unknown	M0	N0	T2	Stage IIA
TCGA-A2-A4S1-01	BRCA	2.24658	0	FEMALE	66	350	unknown	M0	N0	T2	Stage IIA
TCGA-A2-A4S2-01	BRCA	1.76164	0	FEMALE	62	1390	unknown	M0	N2	T3	Stage IIIA
TCGA-A2-A4S3-01	BRCA	1.82466	0	FEMALE	59	1500	unknown	M0	N1a	T2	Stage IIB
TCGA-A7-A0CD-01	BRCA	3.19178	0	FEMALE	66	420	unknown	M0	N0	T1	Stage I
TCGA-A7-A0CE-01	BRCA	2.94247	0	FEMALE	57	330	unknown	M0	N0 (i-)	T2	Stage IIA
TCGA-A7-A0CG-01	BRCA	2.85753	0	FEMALE	78	200	unknown	M0	N0 (i-)	T2	Stage IIA
TCGA-A7-A0CH-01	BRCA	2.95616	0	FEMALE	79	360	unknown	M0	N0 (i-)	T2	Stage IIA
TCGA-A7-A0CJ-01	BRCA	2.55068	0	FEMALE	57	310	unknown	M0	N0 (i-)	T2	Stage IIA
TCGA-A7-A0D9-01	BRCA	3.12055	0	FEMALE	37	1760	unknown	M0	N0 (i-)	T2	Stage IIA
TCGA-A7-A0DA-01	BRCA	2.9726	0	FEMALE	62	350	unknown	M0	N0 (i-)	T2	Stage IIA
TCGA-A7-A0DB-01	BRCA	2.7589	0	FEMALE	56	300	unknown	M0	N0 (i-)	T2	Stage IIA
TCGA-A7-A0DC-01	BRCA	2.48219	0	FEMALE	63	200	unknown	M0	N0 (i-)	T1c	Stage IA
TCGA-A7-A13D-01	BRCA	2.64384	0	FEMALE	46	240	unknown	M0	N0 (i-)	T2	Stage IIA
TCGA-A7-A13E-01	BRCA	1.68219	1	FEMALE	62	730	unknown	MX	N1	T2	Stage IIB
TCGA-A7-A13F-01	BRCA	2.09589	0	FEMALE	44	NA	unknown	M0	N1a	T3	Stage IIIA
TCGA-A7-A13G-01	BRCA	1.96712	0	FEMALE	79	NA	unknown	MX	N0	T2	Stage IIA
TCGA-A7-A13H-01	BRCA	2.46301	0	FEMALE	61	140	unknown	MX	N1a	T2	Stage IIB
TCGA-A7-A26E-01	BRCA	2.6137	0	FEMALE	71	230	unknown	MX	N1a	T3	Stage IIIA
TCGA-A7-A26F-01	BRCA	2.02192	0	FEMALE	55	190	unknown	M0	N0	T1	Stage IA
TCGA-A7-A26G-01	BRCA	1.97808	0	FEMALE	50	410	unknown	M0	N0 (i+)	T2	Stage IIA
TCGA-A7-A26H-01	BRCA	1.98356	0	FEMALE	72	280	unknown	M0	N1a	T1	Stage IIA
TCGA-A7-A26I-01	BRCA	1.81096	0	FEMALE	65	120	unknown	M0	N0	T2	Stage IIA
TCGA-A7-A26J-01	BRCA	1.71781	0	FEMALE	49	NA	unknown	M0	N0	T2	Stage IIA
TCGA-A7-A2KD-01	BRCA	1.86027	0	FEMALE	53	260	unknown	MX	N2a	T2	Stage IIIA
TCGA-A7-A3IY-01	BRCA	0.945205	0	FEMALE	71	NA	unknown	M0	N0	T1c	Stage I
TCGA-A7-A3IZ-01	BRCA	0.882192	0	FEMALE	62	290	unknown	M0	N0 (i+)	T2	Stage IIA
TCGA-A7-A3J0-01	BRCA	0.857534	0	FEMALE	62	110	unknown	M0	N0	T2	Stage IIA
TCGA-A7-A3J1-01	BRCA	0.939726	0	FEMALE	63	100	unknown	MX	N0	T1c	Stage IA
TCGA-A7-A3RF-01	BRCA	1.11781	0	FEMALE	79	190	unknown	M0	N0	T2	Stage IIA
TCGA-A7-A425-01	BRCA	1.22466	0	FEMALE	70	400	unknown	MX	N3a	T3	Stage IIIC
TCGA-A7-A426-01	BRCA	0.99726	0	FEMALE	50	180	unknown	MX	N3a	T3	Stage IIIC
TCGA-A7-A4SA-01	BRCA	1.24384	0	FEMALE	40	220	unknown	M0	N1a	T2	Stage IIB
TCGA-A7-A4SB-01	BRCA	1.14521	0	FEMALE	56	120	unknown	M0	N1mi	T3	Stage IIIA
TCGA-A7-A4SC-01	BRCA	1.22192	0	FEMALE	62	360	unknown	MX	N0	T3	Stage IIB
TCGA-A7-A4SD-01	BRCA	1.20822	0	FEMALE	52	230	unknown	M0	N0	T2	Stage IIA
TCGA-A7-A4SE-01	BRCA	1.76438	0	FEMALE	54	160	unknown	M0	N0	T2	Stage IIA
TCGA-A7-A4SF-01	BRCA	1.49315	0	FEMALE	54	NA	unknown	M0	N0	T2	Stage IIA
TCGA-A7-A56D-01	BRCA	1.2274	0	FEMALE	84	80	unknown	M0	N0	T2	Stage IIA
TCGA-A7-A5ZV-01	BRCA	1.00822	0	FEMALE	62	NA	unknown	M0	N0	T2	Stage IIA
TCGA-A7-A5ZW-01	BRCA	0.893151	0	FEMALE	47	60	unknown	M0	N1a	T1c	Stage IIA
TCGA-A7-A5ZX-01	BRCA	0.920548	0	FEMALE	48	NA	unknown	M0	N3a	T2	Stage IIIC
TCGA-A7-A6VV-01	BRCA	0.857534	0	FEMALE	51	1100	unknown	M0	N0	T2	Stage IIA
TCGA-A7-A6VW-01	BRCA	0.780822	0	FEMALE	48	NA	unknown	M0	N0	T2	Stage IIA
TCGA-A7-A6VX-01	BRCA	0.868493	0	FEMALE	68	200	unknown	M0	N0	T2	Stage IIA
TCGA-A7-A6VY-01	BRCA	0.728767	0	FEMALE	48	70	unknown	M0	N1	T2	Stage IIB
TCGA-A8-A06O-01	BRCA	1.08493	0	FEMALE	60	100	unknown	M0	N0	T1c	Stage I
TCGA-A8-A06P-01	BRCA	1.08493	0	FEMALE	63	210	unknown	M0	N2a	T1c	Stage IIIA
TCGA-A8-A06Q-01	BRCA	0.0849315	0	FEMALE	63	50	unknown	M0	N2	T3	Stage IIIA
TCGA-A8-A06R-01	BRCA	1.49863	0	FEMALE	69	220	unknown	M0	N1a	T2	Stage IIB
TCGA-A8-A06T-01	BRCA	4.42192	0	FEMALE	75	NA	unknown	M0	N1a	T3	Stage IIIA
TCGA-A8-A06U-01	BRCA	2.41918	1	FEMALE	80	250	unknown	M0	N1a	T2	Stage IIB
TCGA-A8-A06X-01	BRCA	2.58356	1	FEMALE	77	760	unknown	M0	N0	T3	Stage IIB
TCGA-A8-A06Y-01	BRCA	2.16712	0	FEMALE	66	130	unknown	M0	N0	T2	Stage IIA
TCGA-A8-A06Z-01	BRCA	0.0849315	0	FEMALE	84	330	unknown	M0	N0	T3	Stage IIB
TCGA-A8-A075-01	BRCA	1.41918	0	FEMALE	42	120	unknown	M0	N1a	T2	Stage IIB
TCGA-A8-A076-01	BRCA	4.49863	0	FEMALE	66	210	unknown	M0	N0	T2	Stage IIA
TCGA-A8-A079-01	BRCA	0.750685	0	FEMALE	69	380	unknown	M0	N3	T4b	Stage IIIB
TCGA-A8-A07B-01	BRCA	3.58356	0	FEMALE	69	90	unknown	M0	N0	T2	Stage IIA
TCGA-A8-A07C-01	BRCA	2.83288	0	FEMALE	57	80	unknown	M0	N0	T2	Stage IIA
TCGA-A8-A07E-01	BRCA	1.66575	0	FEMALE	81	260	unknown	MX	N3a	T4b	Stage X
TCGA-A8-A07F-01	BRCA	1.58082	0	FEMALE	65	150	unknown	M0	N1a	T2	Stage IIB
TCGA-A8-A07G-01	BRCA	1.58082	0	FEMALE	65	NA	unknown	M0	N1a	T1c	Stage IIA
TCGA-A8-A07I-01	BRCA	1.16712	0	FEMALE	69	130	unknown	M0	N2a	T2	Stage IIIA
TCGA-A8-A07J-01	BRCA	1	0	FEMALE	35	NA	unknown	M0	N1a	T2	Stage IIB
TCGA-A8-A07L-01	BRCA	2.67123	0	FEMALE	58	80	unknown	M0	N1a	T3	Stage IIIA
TCGA-A8-A07O-01	BRCA	0.832877	0	FEMALE	51	220	unknown	M0	N0	T2	Stage IIA
TCGA-A8-A07P-01	BRCA	0.915068	0	FEMALE	68	120	unknown	M0	N1	T2	Stage IIB
TCGA-A8-A07R-01	BRCA	0.747945	0	FEMALE	80	NA	unknown	M0	N3a	T2	Stage IIIC
TCGA-A8-A07S-01	BRCA	0.665753	0	FEMALE	73	220	unknown	M0	N0	T2	Stage IIA
TCGA-A8-A07U-01	BRCA	2.08219	0	FEMALE	66	100	unknown	M0	N2a	T2	Stage IIIA
TCGA-A8-A07W-01	BRCA	0.832877	0	FEMALE	76	180	unknown	M1	NX	T2	Stage IV
TCGA-A8-A07Z-01	BRCA	3.75616	0	FEMALE	85	NA	unknown	M0	N0	T2	Stage IIA
TCGA-A8-A084-01	BRCA	1.25479	0	FEMALE	81	270	unknown	M0	N1a	T2	Stage IIB
TCGA-A8-A085-01	BRCA	3.07945	0	FEMALE	44	130	unknown	M0	N1a	T2	Stage IIB
TCGA-A8-A086-01	BRCA	1.08493	0	FEMALE	59	150	unknown	M0	N1a	T1c	Stage IIA
TCGA-A8-A08A-01	BRCA	0.0821918	0	FEMALE	89	160	unknown	M0	N0	T1c	Stage I
TCGA-A8-A08B-01	BRCA	3.16712	0	FEMALE	52	100	unknown	M0	N0	T2	Stage IIA
TCGA-A8-A08C-01	BRCA	2.4137	0	FEMALE	65	110	unknown	M0	N0	T2	Stage IIA
TCGA-A8-A08F-01	BRCA	2.75068	0	FEMALE	59	100	unknown	M0	N3a	T2	Stage IIIC
TCGA-A8-A08G-01	BRCA	1.66301	0	FEMALE	41	180	unknown	M0	N0	T2	Stage IIA
TCGA-A8-A08I-01	BRCA	1	0	FEMALE	53	80	unknown	M0	N0	T2	Stage IIA
TCGA-A8-A08J-01	BRCA	3.08767	1	FEMALE	52	630	unknown	M1	N3	T4b	Stage IV
TCGA-A8-A08L-01	BRCA	0.832877	1	FEMALE	89	200	unknown	M0	N2a	T3	Stage IIIA
TCGA-A8-A08O-01	BRCA	2.58356	0	FEMALE	45	NA	unknown	M1	N3a	T2	Stage IV
TCGA-A8-A08P-01	BRCA	2.58356	0	FEMALE	70	210	unknown	M0	N2a	T2	Stage IIIA
TCGA-A8-A08R-01	BRCA	0.0821918	0	FEMALE	52	90	unknown	M0	N1a	T2	Stage IIB
TCGA-A8-A08S-01	BRCA	2.75068	0	FEMALE	71	80	unknown	M0	N1	T1c	Stage IIA
TCGA-A8-A08T-01	BRCA	9.33973	1	FEMALE	64	190	unknown	M1	N1a	T2	Stage IV
TCGA-A8-A08X-01	BRCA	3.58356	0	FEMALE	43	170	unknown	M0	N3a	T4d	Stage IIIC
TCGA-A8-A08Z-01	BRCA	3.33425	0	FEMALE	76	350	unknown	M0	N3a	T4b	[Discrepancy]
TCGA-A8-A091-01	BRCA	2.75068	0	FEMALE	61	180	unknown	M0	N0	T2	Stage IIA
TCGA-A8-A092-01	BRCA	2.58082	0	FEMALE	48	100	unknown	M0	N2a	T2	Stage IIIA
TCGA-A8-A093-01	BRCA	1.49589	0	FEMALE	61	100	unknown	M0	N0	T2	Stage IIA
TCGA-A8-A095-01	BRCA	3.49863	0	FEMALE	45	160	unknown	M0	N0	T1c	Stage I
TCGA-A8-A097-01	BRCA	1	0	FEMALE	65	100	unknown	M0	N1	T2	Stage IIB
TCGA-A8-A099-01	BRCA	0.832877	0	FEMALE	76	210	unknown	MX	N3a	T4b	Stage X
TCGA-A8-A09A-01	BRCA	0.832877	0	FEMALE	40	170	unknown	M0	NX	T2	Stage X
TCGA-A8-A09B-01	BRCA	1	0	FEMALE	58	NA	unknown	M0	N1a	T4b	Stage IIIB
TCGA-A8-A09C-01	BRCA	0.0849315	0	FEMALE	69	120	unknown	MX	N0	T2	Stage X
TCGA-A8-A09D-01	BRCA	4.16986	0	FEMALE	47	NA	unknown	M0	N1	T2	Stage IIB
TCGA-A8-A09E-01	BRCA	4.08767	0	FEMALE	73	220	unknown	M0	N1a	T4b	Stage IIIB
TCGA-A8-A09I-01	BRCA	3.75616	0	FEMALE	84	430	unknown	M0	N0	T2	Stage IIA
TCGA-A8-A09K-01	BRCA	2.49863	0	FEMALE	68	240	unknown	M0	N1	T1c	Stage IIA
TCGA-A8-A09M-01	BRCA	2.75616	0	FEMALE	75	170	unknown	M0	N3a	T2	Stage IIIC
TCGA-A8-A09N-01	BRCA	0.0849315	0	FEMALE	57	70	unknown	M0	N3a	T2	Stage IIIC
TCGA-A8-A09Q-01	BRCA	2.08493	0	FEMALE	83	100	unknown	M0	N2a	T4b	Stage IIIB
TCGA-A8-A09R-01	BRCA	0.747945	0	FEMALE	82	180	unknown	M0	N1	T2	Stage IIB
TCGA-A8-A09T-01	BRCA	1.5863	0	FEMALE	68	NA	unknown	MX	N0	T1c	Stage X
TCGA-A8-A09V-01	BRCA	1.25205	0	FEMALE	51	60	unknown	M0	N0	T2	Stage IIA
TCGA-A8-A09W-01	BRCA	0.0821918	0	FEMALE	70	180	unknown	M0	N3	T2	Stage IIIB
TCGA-A8-A09X-01	BRCA	1.16712	1	FEMALE	62	150	unknown	M0	N3a	T2	Stage IIIC
TCGA-A8-A0A1-01	BRCA	1	0	FEMALE	84	90	unknown	M0	N0	T2	Stage IIA
TCGA-A8-A0A2-01	BRCA	1.5863	0	FEMALE	66	70	unknown	M0	N0	T2	Stage IIA
TCGA-A8-A0A4-01	BRCA	1.08493	0	FEMALE	73	160	unknown	M0	N0	T2	Stage IIA
TCGA-A8-A0A6-01	BRCA	1.75342	0	FEMALE	64	90	unknown	M0	N3a	T2	Stage IIIC
TCGA-A8-A0A7-01	BRCA	0.0821918	0	FEMALE	57	NA	unknown	M0	N1a	T2	Stage IIB
TCGA-A8-A0A9-01	BRCA	2.25205	0	FEMALE	80	100	unknown	M0	N0	T2	Stage IIA
TCGA-A8-A0AB-01	BRCA	1.41918	0	FEMALE	54	70	unknown	M0	N0	T2	Stage IIA
TCGA-A8-A0AD-01	BRCA	3.16986	0	FEMALE	83	NA	unknown	M0	N0	T1c	Stage I
TCGA-AC-A23C-01	BRCA	1.60274	0	FEMALE	62	100	unknown	MX	N1	T2	Stage IIB
TCGA-AC-A23E-01	BRCA	1.91233	0	FEMALE	50	130	unknown	MX	N1	T2	Stage IIB
TCGA-AC-A23G-01	BRCA	6.1589	0	FEMALE	76	40	unknown	MX	N1	T1c	Stage IIA
TCGA-AC-A23H-01	BRCA	0.476712	1	FEMALE	90	70	unknown	M0	NX	T2	Stage IIA
TCGA-AC-A2B8-01	BRCA	1.85479	0	FEMALE	84	150	unknown	M0	N0 (i-)	T3	Stage IIB
TCGA-AC-A2BK-01	BRCA	6.08767	0	FEMALE	78	140	unknown	MX	N2a	T2	Stage IIIA
TCGA-AC-A2BM-01	BRCA	8.27945	0	FEMALE	41	120	unknown	MX	N1a	T2	Stage IIB
TCGA-AC-A2FB-01	BRCA	3.38082	0	FEMALE	65	140	unknown	MX	N0	T2	Stage IIA
TCGA-AC-A2FE-01	BRCA	7.22192	1	FEMALE	62	120	unknown	MX	N3a	T3	Stage IIIC
TCGA-AC-A2FF-01	BRCA	7.5589	0	FEMALE	40	130	unknown	MX	N1	T2	Stage IIB
TCGA-AC-A2FG-01	BRCA	5.07671	0	FEMALE	79	120	unknown	MX	N1a	T2	Stage IIB
TCGA-AC-A2FK-01	BRCA	7.26027	0	FEMALE	45	80	unknown	M0	N3a	T2	Stage IIIC
TCGA-AC-A2FM-01	BRCA	2.16986	1	FEMALE	87	170	unknown	M0	N1mi	T2	Stage IIB
TCGA-AC-A2FO-01	BRCA	6.17808	0	FEMALE	65	NA	unknown	MX	N1	T2	Stage IIB
TCGA-AC-A2QH-01	BRCA	2.75342	0	FEMALE	58	NA	unknown	MX	N0	T3	Stage IIB
TCGA-AC-A2QI-01	BRCA	1.61096	0	FEMALE	76	140	unknown	MX	N1a	T3	Stage IIIA
TCGA-AC-A2QJ-01	BRCA	1.22192	1	FEMALE	48	150	unknown	M0	N0	T4b	Stage IIIB
TCGA-AC-A3BB-01	BRCA	2.70411	0	FEMALE	46	160	unknown	MX	N2a	T3	Stage IIIA
TCGA-AC-A3EH-01	BRCA	0.539726	1	FEMALE	79	150	unknown	M0	N3	T3	Stage IIIC
TCGA-AC-A3HN-01	BRCA	1.3589	0	FEMALE	87	160	unknown	MX	N1a	T2	Stage IIB
TCGA-AC-A3OD-01	BRCA	1.23562	0	FEMALE	68	30	unknown	MX	N1mi	T2	Stage IIB
TCGA-AC-A3QP-01	BRCA	1.84932	0	FEMALE	79	150	unknown	MX	N1mi	T2	Stage IIB
TCGA-AC-A3QQ-01	BRCA	2.01096	0	FEMALE	54	NA	unknown	MX	N0 (i-)	T1c	Stage IA
TCGA-AC-A3TM-01	BRCA	2.08767	0	FEMALE	50	160	unknown	M0	N1mi	T3	Stage IIIA
TCGA-AC-A3TN-01	BRCA	1.24932	0	FEMALE	75	140	unknown	MX	N0	T3	Stage IIB
TCGA-AC-A3W5-01	BRCA	1.38082	0	FEMALE	65	130	unknown	MX	N0	T2	Stage IIA
TCGA-AC-A3W6-01	BRCA	1.64932	0	FEMALE	90	140	unknown	MX	N1	T3	Stage IIIA
TCGA-AC-A3W7-01	BRCA	1.29041	0	FEMALE	66	210	unknown	MX	N1a	T2	Stage IIB
TCGA-AC-A3YI-01	BRCA	1.93699	0	FEMALE	74	120	unknown	MX	N3a	T1c	Stage IIIC
TCGA-AC-A3YJ-01	BRCA	2.06575	0	FEMALE	66	220	unknown	MX	N0 (i-)	T2	Stage IIA
TCGA-AC-A4ZE-01	BRCA	2.43836	0	FEMALE	63	180	unknown	M0	N0	T3	Stage IIB
TCGA-AC-A5EH-01	BRCA	1.4	0	FEMALE	76	NA	unknown	MX	N1mi	T2	Stage IIB
TCGA-AC-A5EI-01	BRCA	1.21096	0	FEMALE	88	NA	unknown	MX	N1mi	T1c	Stage IB
TCGA-AC-A5XS-01	BRCA	1.61096	0	FEMALE	74	110	unknown	MX	N0	T2	Stage IIA
TCGA-AC-A5XU-01	BRCA	1.24658	0	FEMALE	74	NA	unknown	MX	N0 (i-)	T3	Stage IIB
TCGA-AC-A62V-01	BRCA	0.953425	1	FEMALE	58	120	unknown	M1	N1a	T2	Stage IV
TCGA-AC-A62X-01	BRCA	1.14247	0	FEMALE	72	130	unknown	MX	N0	T2	Stage IIA
TCGA-AC-A62Y-01	BRCA	1.45205	0	FEMALE	79	50	unknown	MX	N1	T2	Stage IIB
TCGA-AC-A6IV-01	BRCA	1.55616	0	FEMALE	47	110	unknown	MX	N1	T2	Stage IIB
TCGA-AC-A6IW-01	BRCA	1.13151	0	FEMALE	73	120	unknown	MX	N0 (i-)	T2	Stage IIA
TCGA-AC-A6IX-01	BRCA	1.02192	0	FEMALE	49	110	unknown	MX	N3a	T2	Stage IIIC
TCGA-AC-A6NO-01	BRCA	0.139726	0	FEMALE	43	150	unknown	MX	N1a	T2	Stage IIB
TCGA-AC-A7VB-01	BRCA	0.684932	0	FEMALE	51	NA	unknown	MX	N1a	T1c	Stage IIA
TCGA-AC-A7VC-01	BRCA	0.00273973	0	FEMALE	56	NA	unknown	MX	N0	T3	Stage IIB
TCGA-AC-A8OP-01	BRCA	1.68219	0	FEMALE	72	80	unknown	MX	N0 (i-)	T1c	Stage IA
TCGA-AC-A8OQ-01	BRCA	0.0931507	0	FEMALE	72	100	unknown	MX	N1a	T2	Stage IIB
TCGA-AC-A8OR-01	BRCA	0.109589	0	FEMALE	75	120	unknown	MX	N0 (i-)	T1c	Stage IA
TCGA-AC-A8OS-01	BRCA	0.191781	0	FEMALE	71	NA	unknown	MX	N0 (i-)	T2	Stage IIA
TCGA-AN-A03X-01	BRCA	0.0273973	0	FEMALE	74	NA	unknown	M0	N0	T2	Stage IIA
TCGA-AN-A03Y-01	BRCA	0.0273973	0	FEMALE	66	160	unknown	M0	N0	T2	Stage IIA
TCGA-AN-A041-01	BRCA	0.0191781	0	FEMALE	29	NA	unknown	M0	N1a	T2	Stage IIB
TCGA-AN-A046-01	BRCA	0.0273973	0	FEMALE	68	150	unknown	M0	N0	T2	Stage IIA
TCGA-AN-A049-01	BRCA	0.0520548	0	FEMALE	62	330	unknown	M0	N0	T2	Stage IIA
TCGA-AN-A04A-01	BRCA	0.246575	0	FEMALE	36	370	unknown	M0	N2	T2	Stage IIIA
TCGA-AN-A04C-01	BRCA	0.147945	0	FEMALE	51	NA	unknown	M0	N1	T2	Stage IIB
TCGA-AN-A04D-01	BRCA	0.142466	0	FEMALE	58	NA	unknown	M0	N1	T2	Stage IIB
TCGA-AN-A0AJ-01	BRCA	0.830137	0	FEMALE	79	310	unknown	M0	N0	T3	Stage IIB
TCGA-AN-A0AK-01	BRCA	0.613699	0	FEMALE	76	290	unknown	M0	N0	T2	Stage IIA
TCGA-AN-A0AL-01	BRCA	0.621918	0	FEMALE	41	300	unknown	M0	N0	T4	Stage IIIB
TCGA-AN-A0AM-01	BRCA	0.0136986	0	FEMALE	56	350	unknown	M0	N0	T2	Stage IIA
TCGA-AN-A0AR-01	BRCA	0.0273973	0	FEMALE	55	150	unknown	M0	N0	T2	Stage IIA
TCGA-AN-A0AS-01	BRCA	0.0273973	0	FEMALE	70	290	unknown	M0	N2	T2	Stage IIIA
TCGA-AN-A0AT-01	BRCA	0.0273973	0	FEMALE	62	NA	unknown	M0	N0	T2	Stage IIA
TCGA-AN-A0FD-01	BRCA	0.536986	0	FEMALE	71	260	unknown	M0	N0	T2	Stage IIA
TCGA-AN-A0FF-01	BRCA	0.471233	0	FEMALE	32	300	unknown	M0	N0	T1b	Stage IA
TCGA-AN-A0FJ-01	BRCA	0.663014	0	FEMALE	59	NA	unknown	M1	N2	T2	Stage IV
TCGA-AN-A0FK-01	BRCA	0.583562	0	FEMALE	88	340	unknown	M0	N0	T4	Stage IIIB
TCGA-AN-A0FL-01	BRCA	0.632877	0	FEMALE	62	310	unknown	M0	N0	T2	Stage IIA
TCGA-AN-A0FN-01	BRCA	0.59726	0	FEMALE	61	110	unknown	M0	N0	T1c	Stage IA
TCGA-AN-A0FS-01	BRCA	0.575342	0	FEMALE	55	170	unknown	M0	N0	T1c	Stage IA
TCGA-AN-A0FT-01	BRCA	0.586301	0	FEMALE	63	130	unknown	M0	N1	T2	Stage IIB
TCGA-AN-A0FV-01	BRCA	0.0273973	0	FEMALE	58	180	unknown	M0	N0	T2	Stage IIA
TCGA-AN-A0FW-01	BRCA	0.030137	0	FEMALE	67	180	unknown	M0	N2	T2	Stage IIIA
TCGA-AN-A0FX-01	BRCA	0.0273973	0	FEMALE	52	230	unknown	M0	N0	T2	Stage IIA
TCGA-AN-A0FY-01	BRCA	0.0273973	0	FEMALE	55	170	unknown	M0	N0	T1c	Stage IA
TCGA-AN-A0FZ-01	BRCA	0.0273973	0	FEMALE	45	230	unknown	M0	N2	T2	Stage IIIA
TCGA-AN-A0G0-01	BRCA	0.0438356	0	FEMALE	56	210	unknown	M0	N0	T2	Stage IIA
TCGA-AN-A0XL-01	BRCA	0.446575	0	FEMALE	61	130	unknown	M0	N0	T2	Stage IIA
TCGA-AN-A0XN-01	BRCA	0.0273973	0	FEMALE	68	180	unknown	M0	N2	T2	Stage IIIA
TCGA-AN-A0XO-01	BRCA	1.0274	0	FEMALE	59	190	unknown	M0	N2	T2	Stage IIIA
TCGA-AN-A0XP-01	BRCA	0.0246575	0	FEMALE	69	160	unknown	M0	N2	T2	Stage IIIA
TCGA-AN-A0XR-01	BRCA	0.0273973	0	FEMALE	55	130	unknown	M0	N2	T2	Stage IIIA
TCGA-AN-A0XS-01	BRCA	0.0273973	0	FEMALE	63	210	unknown	M0	N2	T2	Stage IIIA
TCGA-AN-A0XT-01	BRCA	0.0273973	0	FEMALE	54	160	unknown	M0	N2	T2	Stage IIIA
TCGA-AN-A0XU-01	BRCA	0.0273973	0	FEMALE	54	180	unknown	M0	N0	T2	Stage IIA
TCGA-AN-A0XV-01	BRCA	0.443836	0	FEMALE	67	100	unknown	M0	N2	T2	Stage IIIA
TCGA-AN-A0XW-01	BRCA	0.465753	0	FEMALE	36	270	unknown	M0	N2	T2	Stage IIIA
TCGA-AO-A03L-01	BRCA	6.69041	0	FEMALE	34	680	unknown	M0	N2	T3	Stage IIIA
TCGA-AO-A03M-01	BRCA	5.11233	0	FEMALE	29	NA	unknown	M0	N0 (i-)	T1c	Stage I
TCGA-AO-A03N-01	BRCA	5.56438	0	FEMALE	59	360	unknown	M0	N1a	T2	Stage IIB
TCGA-AO-A03O-01	BRCA	6.80274	1	FEMALE	69	690	unknown	M0	N0 (i-)	T2	Stage IIA
TCGA-AO-A03P-01	BRCA	7.97534	1	FEMALE	54	370	unknown	M0	N1	T2	Stage IIB
TCGA-AO-A03R-01	BRCA	5.72877	0	FEMALE	57	140	unknown	M0	N1a	T2	Stage IIB
TCGA-AO-A03T-01	BRCA	5.81918	0	FEMALE	42	140	unknown	M0	N1a	T2	Stage IIB
TCGA-AO-A03U-01	BRCA	4.91233	1	FEMALE	31	170	unknown	M0	N0 (i-)	T1c	Stage I
TCGA-AO-A03V-01	BRCA	3.70137	0	FEMALE	41	70	unknown	M0	N0 (i-)	T1c	Stage I
TCGA-AO-A0J2-01	BRCA	2.73151	0	FEMALE	41	260	unknown	M0	N0 (i-)	T1c	Stage IA
TCGA-AO-A0J3-01	BRCA	1.78356	0	FEMALE	67	1180	unknown	M0	N1b	T2	Stage IIB
TCGA-AO-A0J4-01	BRCA	4.34795	0	FEMALE	41	130	unknown	M0	N0 (i-)	T1c	Stage IA
TCGA-AO-A0J5-01	BRCA	2.16986	1	FEMALE	48	500	unknown	M1	N1a	T4	Stage IV
TCGA-AO-A0J6-01	BRCA	3.12329	0	FEMALE	61	390	unknown	M0	N0 (i-)	T2	Stage IIA
TCGA-AO-A0J7-01	BRCA	1.69315	0	FEMALE	71	300	unknown	M0	N1	T2	Stage IIB
TCGA-AO-A0J8-01	BRCA	1.86301	0	FEMALE	61	670	unknown	M0	N0 (i+)	T2	Stage IIA
TCGA-AO-A0J9-01	BRCA	4.41918	0	FEMALE	61	430	unknown	M0	N3	T2	Stage IIIC
TCGA-AO-A0JA-01	BRCA	1.79452	0	FEMALE	36	NA	unknown	M0	N3	T2	Stage IIIC
TCGA-AO-A0JB-01	BRCA	4.22466	0	FEMALE	50	NA	unknown	M0	N1a	T3	Stage IIIA
TCGA-AO-A0JC-01	BRCA	4.23836	0	FEMALE	64	550	unknown	M0	N0 (i-)	T2	Stage IIA
TCGA-AO-A0JD-01	BRCA	6	0	FEMALE	59	230	unknown	M0	N1a	T3	Stage IIIA
TCGA-AO-A0JE-01	BRCA	6.39726	0	FEMALE	53	NA	unknown	M0	N2a	T2	Stage IIIA
TCGA-AO-A0JF-01	BRCA	5.42466	0	FEMALE	68	410	unknown	M0	N1a	T1c	Stage IIA
TCGA-AO-A0JG-01	BRCA	2.1863	0	FEMALE	49	410	unknown	M0	N2a	T2	Stage IIIA
TCGA-AO-A0JI-01	BRCA	4.1863	0	FEMALE	56	NA	unknown	M0	N1	T1c	Stage IIA
TCGA-AO-A0JJ-01	BRCA	5.16986	0	FEMALE	54	NA	unknown	M0	N1a	T2	Stage IIB
TCGA-AO-A0JL-01	BRCA	4.61096	0	FEMALE	59	380	unknown	M0	N2a	T2	Stage IIIA
TCGA-AO-A0JM-01	BRCA	5.98356	0	FEMALE	40	710	unknown	M0	N1	T2	Stage IIB
TCGA-AO-A124-01	BRCA	9.60548	0	FEMALE	38	730	unknown	M0	N0 (i-)	T2	Stage IIA
TCGA-AO-A125-01	BRCA	9.46849	0	FEMALE	72	90	unknown	M0	N0 (i-)	T2	Stage IIA
TCGA-AO-A126-01	BRCA	9.06027	0	FEMALE	39	450	unknown	M0	N0 (i-)	T2	Stage IIA
TCGA-AO-A128-01	BRCA	8.89863	0	FEMALE	61	590	unknown	M0	N0 (i-)	T2	Stage IIA
TCGA-AO-A129-01	BRCA	9.00274	0	FEMALE	29	320	unknown	M0	N1a	T2	Stage IIB
TCGA-AO-A12A-01	BRCA	8.52603	0	FEMALE	47	220	unknown	M0	N0 (i+)	T2	Stage IIA
TCGA-AO-A12B-01	BRCA	8.18904	0	FEMALE	63	570	unknown	M0	N0 (i-)	T2	Stage IIA
TCGA-AO-A12C-01	BRCA	6.49863	0	FEMALE	42	350	unknown	M0	N1a	T2	Stage IIB
TCGA-AO-A12D-01	BRCA	6.89041	0	FEMALE	43	750	unknown	M0	N1a	T1c	Stage IIA
TCGA-AO-A12E-01	BRCA	5.86849	0	FEMALE	51	630	unknown	M0	N0 (i+)	T3	Stage IIB
TCGA-AO-A12F-01	BRCA	5.04658	0	FEMALE	36	600	unknown	M0	N0 (i-)	T2	Stage IIA
TCGA-AO-A12G-01	BRCA	4.49041	0	FEMALE	75	280	unknown	M0	N0 (i+)	T2	Stage IIA
TCGA-AO-A12H-01	BRCA	3.38082	0	FEMALE	69	290	unknown	M0	N0 (i-)	T2	Stage IIA
TCGA-AO-A1KO-01	BRCA	1.70411	0	FEMALE	46	580	unknown	M0	N0 (i+)	T3	Stage IIB
TCGA-AO-A1KP-01	BRCA	8.09041	0	FEMALE	77	360	unknown	M0	N1	T1	Stage IIA
TCGA-AO-A1KQ-01	BRCA	5.15616	0	FEMALE	84	540	unknown	M0	N1	T4	Stage IIIB
TCGA-AO-A1KR-01	BRCA	6.88493	0	FEMALE	51	190	unknown	M0	N0	T2	Stage IIA
TCGA-AO-A1KS-01	BRCA	0.958904	0	FEMALE	69	420	unknown	M0	N0 (i-)	T2	Stage IIA
TCGA-AO-A1KT-01	BRCA	1.48219	0	FEMALE	78	200	unknown	M0	N1	T1	Stage IIA
TCGA-AQ-A04H-01	BRCA	2.06575	0	FEMALE	61	NA	unknown	MX	N2a	T2	Stage IIIA
TCGA-AQ-A04J-01	BRCA	2.24384	0	FEMALE	45	160	unknown	M0	N0 (i+)	T2	Stage IIA
TCGA-AQ-A04L-01	BRCA	10.8411	0	FEMALE	48	160	unknown	MX	N0 (i-)	T2	Stage IIA
TCGA-AQ-A0Y5-01	BRCA	0.471233	1	FEMALE	70	160	unknown	MX	N2a	T2	Stage IIIA
TCGA-AQ-A1H2-01	BRCA	1.30137	0	FEMALE	84	210	unknown	MX	N2a	T2	Stage IIIA
TCGA-AQ-A1H3-01	BRCA	2.70959	0	FEMALE	49	300	unknown	MX	N3a	T2	Stage IIIC
TCGA-AQ-A54N-01	BRCA	0.213699	0	FEMALE	51	360	unknown	M0	N0	T2	Stage IIA
TCGA-AQ-A54O-01	BRCA	2.74247	0	FEMALE	51	360	unknown	M0	N0	T2	Stage IIA
TCGA-AQ-A7U7-01	BRCA	1.6	1	FEMALE	55	NA	unknown	M0	N2a	T2	Stage IIIA
TCGA-AR-A0TP-01	BRCA	11.7123	0	FEMALE	43	NA	unknown	M0	N0	T2	Stage IIA
TCGA-AR-A0TQ-01	BRCA	8.19452	0	FEMALE	27	750	unknown	M0	N1	T3	Stage IIIA
TCGA-AR-A0TR-01	BRCA	0.438356	1	FEMALE	68	520	unknown	M0	N1	T2	Stage IIB
TCGA-AR-A0TS-01	BRCA	7.00822	0	FEMALE	46	250	unknown	M0	N1	T2	Stage IIB
TCGA-AR-A0TT-01	BRCA	9.08493	0	FEMALE	53	310	unknown	M0	N2	T2	Stage IIIA
TCGA-AR-A0TU-01	BRCA	1.94247	0	FEMALE	35	830	unknown	M0	N0	T2	Stage IIA
TCGA-AR-A0TV-01	BRCA	6.26849	0	FEMALE	66	550	unknown	M0	N0	T2	Stage IIA
TCGA-AR-A0TW-01	BRCA	8.24384	0	FEMALE	50	NA	unknown	M0	N1	T3	Stage IIIA
TCGA-AR-A0TX-01	BRCA	5.40274	0	FEMALE	64	470	unknown	M0	N1	T1	Stage IIA
TCGA-AR-A0TY-01	BRCA	4.65479	1	FEMALE	54	410	unknown	M0	N0	T2	Stage IIA
TCGA-AR-A0TZ-01	BRCA	8.93699	1	FEMALE	43	290	unknown	M1	N2	T2	Stage IIIA
TCGA-AR-A0U0-01	BRCA	5.44658	0	FEMALE	73	370	unknown	M0	N1	T2	Stage IIB
TCGA-AR-A0U1-01	BRCA	11.1014	0	FEMALE	36	300	unknown	M0	N1	T2	Stage IIB
TCGA-AR-A0U2-01	BRCA	6.98904	1	FEMALE	47	150	unknown	M0	N2	T2	Stage IIIA
TCGA-AR-A0U3-01	BRCA	11.1781	0	FEMALE	59	NA	unknown	M0	N1	T2	Stage IIB
TCGA-AR-A0U4-01	BRCA	8.93425	0	FEMALE	54	NA	unknown	M0	N0	T2	Stage IIA
TCGA-AR-A1AH-01	BRCA	10.4301	0	FEMALE	51	140	unknown	M0	N1	T2	Stage IIB
TCGA-AR-A1AI-01	BRCA	9.03014	0	FEMALE	47	1050	unknown	M0	N0	T2	Stage IIA
TCGA-AR-A1AJ-01	BRCA	8.41644	0	FEMALE	83	280	unknown	M0	N0	T1	Stage I
TCGA-AR-A1AK-01	BRCA	8.65479	0	FEMALE	70	NA	unknown	M0	N0	T1	Stage I
TCGA-AR-A1AL-01	BRCA	8.13973	0	FEMALE	60	630	unknown	M0	N1	T3	Stage IIIA
TCGA-AR-A1AM-01	BRCA	8.19452	0	FEMALE	52	NA	unknown	M0	N1	T3	Stage IIIA
TCGA-AR-A1AN-01	BRCA	8	0	FEMALE	46	70	unknown	M0	N0	T2	Stage IIA
TCGA-AR-A1AO-01	BRCA	7.1726	0	FEMALE	47	200	unknown	M0	N1	T1	Stage IIA
TCGA-AR-A1AP-01	BRCA	7.82466	0	FEMALE	80	310	unknown	M0	N0	T1	Stage I
TCGA-AR-A1AQ-01	BRCA	8.27671	0	FEMALE	49	180	unknown	M0	N0	T2	Stage IIA
TCGA-AR-A1AR-01	BRCA	1.43562	1	FEMALE	50	250	unknown	M0	N2	T1	Stage IIIA
TCGA-AR-A1AS-01	BRCA	3.15068	0	FEMALE	54	300	unknown	M0	N1	T2	Stage IIB
TCGA-AR-A1AT-01	BRCA	3.48493	1	FEMALE	62	250	unknown	M0	N0	T2	Stage IIA
TCGA-AR-A1AU-01	BRCA	7.85753	0	FEMALE	39	260	unknown	M0	N2	T2	Stage IIIA
TCGA-AR-A1AV-01	BRCA	5.10685	0	FEMALE	68	420	unknown	M0	N1	T2	Stage IIB
TCGA-AR-A1AW-01	BRCA	7.21096	0	FEMALE	65	800	unknown	M0	N0	T2	Stage IIA
TCGA-AR-A1AX-01	BRCA	7.20274	0	FEMALE	64	340	unknown	M0	N0	T1	Stage I
TCGA-AR-A1AY-01	BRCA	2.81096	0	FEMALE	65	110	unknown	M0	N0	T1	Stage I
TCGA-AR-A24H-01	BRCA	13.4082	0	FEMALE	65	NA	unknown	M0	N0	T2	Stage IIA
TCGA-AR-A24K-01	BRCA	4.2411	0	FEMALE	46	200	unknown	M0	N0	T2	Stage IIA
TCGA-AR-A24L-01	BRCA	7.85205	1	FEMALE	26	NA	unknown	M0	N1	T2	Stage IIB
TCGA-AR-A24M-01	BRCA	10.0274	0	FEMALE	38	400	unknown	M0	N2	T2	Stage IIIA
TCGA-AR-A24N-01	BRCA	8.31507	0	FEMALE	54	310	unknown	M0	N0	T1	Stage I
TCGA-AR-A24O-01	BRCA	9.88219	0	FEMALE	43	700	unknown	M0	N2	T3	Stage IIIA
TCGA-AR-A24P-01	BRCA	0.230137	0	FEMALE	47	130	unknown	M0	N0	T1	Stage I
TCGA-AR-A24Q-01	BRCA	8.69041	0	FEMALE	49	590	unknown	M0	N0	T3	Stage IIB
TCGA-AR-A24R-01	BRCA	9.39726	0	FEMALE	45	300	unknown	M0	N2	T1	Stage IIIA
TCGA-AR-A24S-01	BRCA	8.15342	0	FEMALE	61	520	unknown	M0	N0	T1	Stage I
TCGA-AR-A24T-01	BRCA	8.7726	0	FEMALE	46	490	unknown	M0	N3	T3	Stage IIIC
TCGA-AR-A24U-01	BRCA	8.56986	0	FEMALE	47	320	unknown	M0	N1	T1	Stage IIA
TCGA-AR-A24V-01	BRCA	8.77534	0	FEMALE	52	400	unknown	M0	N1	T2	Stage IIB
TCGA-AR-A24W-01	BRCA	2.71507	0	FEMALE	55	NA	unknown	M0	N1	T2	Stage IIB
TCGA-AR-A24X-01	BRCA	8.23014	0	FEMALE	52	210	unknown	M0	N0	T2	Stage IIA
TCGA-AR-A24Z-01	BRCA	8.22192	0	FEMALE	57	120	unknown	M0	N0	T2	Stage IIA
TCGA-AR-A250-01	BRCA	7.41644	0	FEMALE	58	300	unknown	M0	N0	T2	Stage IIA
TCGA-AR-A251-01	BRCA	8.30137	0	FEMALE	51	450	unknown	M0	N2	T2	Stage IIIA
TCGA-AR-A252-01	BRCA	7.77534	0	FEMALE	50	480	unknown	M0	N0	T1	Stage I
TCGA-AR-A254-01	BRCA	7.13699	0	FEMALE	50	990	unknown	M0	N2	T2	Stage IIIA
TCGA-AR-A255-01	BRCA	5.92055	0	FEMALE	62	250	unknown	M0	N0	T1	Stage I
TCGA-AR-A256-01	BRCA	7.81918	1	FEMALE	45	210	unknown	M0	N0	T2	Stage IIA
TCGA-AR-A2LE-01	BRCA	13.8685	0	FEMALE	69	320	unknown	M0	N0	T1	Stage I
TCGA-AR-A2LH-01	BRCA	1.68767	1	FEMALE	55	1100	unknown	M0	N3	T3	Stage III
TCGA-AR-A2LJ-01	BRCA	7.21096	0	FEMALE	40	540	unknown	MX	N1	T3	Stage IIIA
TCGA-AR-A2LK-01	BRCA	4.51781	1	FEMALE	62	650	unknown	M0	N2	T3	Stage III
TCGA-AR-A2LL-01	BRCA	5.51233	0	FEMALE	70	1300	unknown	M0	N0	T3	Stage IIB
TCGA-AR-A2LM-01	BRCA	5.30137	0	FEMALE	49	490	unknown	M0	N1	T1	Stage II
TCGA-AR-A2LN-01	BRCA	3.18082	0	FEMALE	65	1460	unknown	M0	N0	T2	Stage IIA
TCGA-AR-A2LO-01	BRCA	3.28219	0	FEMALE	46	1650	unknown	M0	N1	T2	Stage IIB
TCGA-AR-A2LQ-01	BRCA	3.37808	0	FEMALE	59	1270	unknown	M0	N0	T3	Stage IIB
TCGA-AR-A2LR-01	BRCA	4.7726	0	FEMALE	49	800	unknown	M0	N0	T1	Stage I
TCGA-AR-A5QM-01	BRCA	6.11233	0	FEMALE	62	350	unknown	M0	N0	T2	Stage IIA
TCGA-AR-A5QN-01	BRCA	2.77534	0	FEMALE	68	510	unknown	M0	N3	T2	Stage IIIC
TCGA-AR-A5QP-01	BRCA	3.24658	0	FEMALE	54	230	unknown	M0	N1	T2	Stage IIB
TCGA-AR-A5QQ-01	BRCA	0.882192	1	FEMALE	68	800	unknown	M0	N1	T3	Stage IIIA
TCGA-B6-A0I1-01	BRCA	6.46849	1	FEMALE	73	100	unknown	M0	N0	T2	Stage IIA
TCGA-B6-A0I2-01	BRCA	11.9479	0	FEMALE	45	200	unknown	M0	N0 (i-)	T1c	Stage IA
TCGA-B6-A0I5-01	BRCA	23.4411	0	FEMALE	49	50	unknown	M0	N1b	T2	Stage IIB
TCGA-B6-A0I6-01	BRCA	2.71507	1	FEMALE	49	200	unknown	M0	N1	T1c	Stage IIA
TCGA-B6-A0I8-01	BRCA	2.05205	1	FEMALE	46	NA	unknown	M0	NX	T1	Stage X
TCGA-B6-A0I9-01	BRCA	0.991781	1	FEMALE	62	180	unknown	M1	NX	T3	Stage IV
TCGA-B6-A0IA-01	BRCA	22.989	0	FEMALE	51	70	unknown	M0	N0 (i-)	T2	Stage IIA
TCGA-B6-A0IB-01	BRCA	10.7973	1	FEMALE	64	150	unknown	M1	N3	T3	Stage IV
TCGA-B6-A0IC-01	BRCA	4.22466	1	FEMALE	90	100	unknown	MX	NX	T2	Stage X
TCGA-B6-A0IE-01	BRCA	5.46027	1	FEMALE	38	NA	unknown	M0	N1b	T3	Stage IIIA
TCGA-B6-A0IG-01	BRCA	12.2082	1	FEMALE	50	200	unknown	M0	N1b	T2	Stage IIB
TCGA-B6-A0IH-01	BRCA	9.36438	1	FEMALE	81	110	unknown	M0	N1b	T3	Stage IIIA
TCGA-B6-A0IJ-01	BRCA	19.4685	0	FEMALE	42	170	unknown	M0	N0 (i-)	T3	Stage IIB
TCGA-B6-A0IK-01	BRCA	1.56438	1	FEMALE	63	140	unknown	M0	N1	T4	Stage IIIB
TCGA-B6-A0IM-01	BRCA	10.611	1	FEMALE	75	110	unknown	M0	N0 (i-)	T3	Stage IIB
TCGA-B6-A0IN-01	BRCA	7.04932	1	FEMALE	45	20	unknown	MX	NX	T1c	Stage X
TCGA-B6-A0IO-01	BRCA	13.8137	0	FEMALE	66	NA	unknown	M0	N0 (i-)	T2	Stage IIA
TCGA-B6-A0IP-01	BRCA	10.7562	1	FEMALE	74	80	unknown	M0	N0 (i-)	T1c	Stage IA
TCGA-B6-A0IQ-01	BRCA	11.7397	0	FEMALE	40	210	unknown	M0	N1b	T3	Stage IIIA
TCGA-B6-A0RE-01	BRCA	21.3068	0	FEMALE	61	NA	unknown	M0	N0 (i-)	TX	Stage X
TCGA-B6-A0RG-01	BRCA	5.70411	0	FEMALE	26	160	unknown	M0	N0 (i-)	T3	Stage IIB
TCGA-B6-A0RH-01	BRCA	17.6877	1	FEMALE	51	130	unknown	M0	N0 (i-)	T2	Stage IIA
TCGA-B6-A0RI-01	BRCA	19.5233	0	FEMALE	44	50	unknown	M0	N1b	T4b	Stage IIIB
TCGA-B6-A0RL-01	BRCA	6.76438	1	FEMALE	60	170	unknown	M0	N0 (i-)	T2	Stage IIA
TCGA-B6-A0RM-01	BRCA	6.50137	1	FEMALE	57	160	unknown	MX	NX	TX	Stage X
TCGA-B6-A0RN-01	BRCA	21.9397	0	FEMALE	60	130	unknown	M0	N0 (i-)	T1c	Stage IA
TCGA-B6-A0RO-01	BRCA	13.5041	0	FEMALE	71	140	unknown	M0	N1a	T4	Stage IIIB
TCGA-B6-A0RP-01	BRCA	8.56438	1	FEMALE	73	NA	unknown	M0	N1b	T2	[Discrepancy]
TCGA-B6-A0RQ-01	BRCA	11.6904	1	FEMALE	68	160	unknown	M0	N0 (i-)	T3	Stage IIB
TCGA-B6-A0RS-01	BRCA	8.39178	1	FEMALE	38	NA	unknown	M0	N0 (i-)	T2	Stage IIA
TCGA-B6-A0RT-01	BRCA	7.45479	0	FEMALE	39	230	unknown	M0	N1	T3	Stage IIIA
TCGA-B6-A0RU-01	BRCA	23.5753	0	FEMALE	40	170	unknown	M0	N0 (i-)	T1c	Stage IA
TCGA-B6-A0RV-01	BRCA	14.126	0	FEMALE	42	480	unknown	M0	N2	T3	Stage IIIA
TCGA-B6-A0WS-01	BRCA	8.12329	1	FEMALE	58	110	unknown	MX	NX	T1c	Stage X
TCGA-B6-A0WT-01	BRCA	15.7233	0	FEMALE	61	90	unknown	M0	N1	T2	Stage IIB
TCGA-B6-A0WV-01	BRCA	6.62192	1	FEMALE	67	30	unknown	M0	N1b	T2	Stage IIB
TCGA-B6-A0WW-01	BRCA	1.52877	1	FEMALE	58	30	unknown	MX	N1b	T2	Stage X
TCGA-B6-A0WX-01	BRCA	1.75068	1	FEMALE	40	300	unknown	M0	N1b	T3	Stage IIIA
TCGA-B6-A0WY-01	BRCA	9.48219	1	FEMALE	40	30	unknown	M0	N1b	T3	Stage IIIA
TCGA-B6-A0WZ-01	BRCA	17.2384	0	FEMALE	50	NA	unknown	M0	N1b	T2	Stage II
TCGA-B6-A0X0-01	BRCA	10.8082	1	FEMALE	54	150	unknown	M0	N0 (i-)	T1c	Stage I
TCGA-B6-A0X1-01	BRCA	20.4247	1	FEMALE	48	240	unknown	M1	N1	T2	Stage IIB
TCGA-B6-A0X4-01	BRCA	2.35616	1	FEMALE	62	110	unknown	M0	N1b	T2	Stage IIB
TCGA-B6-A0X5-01	BRCA	5.74521	1	FEMALE	61	NA	unknown	M0	N1b	T2	Stage IIB
TCGA-B6-A0X7-01	BRCA	4.87945	1	FEMALE	62	NA	unknown	MX	NX	T1c	Stage X
TCGA-B6-A1KC-01	BRCA	3.63288	0	FEMALE	67	NA	unknown	M0	N1	T2	Stage IIB
TCGA-B6-A1KF-01	BRCA	8.46027	0	FEMALE	68	NA	unknown	M0	N1	T2	Stage IIB
TCGA-B6-A1KI-01	BRCA	6.12603	0	FEMALE	63	40	unknown	M0	N0	T1c	Stage I
TCGA-B6-A1KN-01	BRCA	11.5973	0	FEMALE	57	80	unknown	M0	N1	T4b	Stage IIIB
TCGA-B6-A2IU-01	BRCA	14.1808	0	FEMALE	62	140	unknown	M0	N0	T2	Stage IIA
TCGA-B6-A3ZX-01	BRCA	3.15616	1	FEMALE	50	NA	unknown	M1	N1	T3	Stage IV
TCGA-B6-A400-01	BRCA	0.589041	0	FEMALE	43	20	unknown	M0	N2a	T2	Stage IIIA
TCGA-B6-A401-01	BRCA	7.11233	0	FEMALE	47	30	unknown	M0	N1a	T1c	Stage IIA
TCGA-B6-A402-01	BRCA	5.84658	0	FEMALE	47	10	unknown	M0	N0 (i-)	T1c	Stage I
TCGA-B6-A408-01	BRCA	5.67671	0	FEMALE	55	NA	unknown	M0	N3a	T2	Stage IIIC
TCGA-B6-A409-01	BRCA	1.56986	1	FEMALE	44	20	unknown	M0	N2a	T1c	Stage IIIA
TCGA-B6-A40B-01	BRCA	8.63562	0	FEMALE	76	10	unknown	M0	N0 (i-)	T1b	Stage I
TCGA-B6-A40C-01	BRCA	5.92877	0	FEMALE	51	NA	unknown	M0	N0 (i-)	T3	Stage IIB
TCGA-BH-A0AU-01	BRCA	5.24384	0	FEMALE	45	200	unknown	M0	N0	T2	Stage IIA
TCGA-BH-A0AV-01	BRCA	4.9863	0	FEMALE	52	250	unknown	M0	N0	T1c	Stage I
TCGA-BH-A0AW-01	BRCA	1.70411	0	FEMALE	56	50	unknown	M0	N1a	T1c	Stage IIA
TCGA-BH-A0AY-01	BRCA	2.12877	0	FEMALE	62	210	unknown	M0	N0 (i-)	T2	Stage IIA
TCGA-BH-A0AZ-01	BRCA	5.25753	0	FEMALE	47	NA	unknown	cM0 (i+)	N1a	T3	Stage IIIA
TCGA-BH-A0B0-01	BRCA	6.7863	0	FEMALE	56	320	unknown	M0	N0	T1c	Stage I
TCGA-BH-A0B1-01	BRCA	3.14521	0	FEMALE	66	740	unknown	M0	N1a	T2	Stage IIB
TCGA-BH-A0B3-01	BRCA	3.29589	0	FEMALE	53	280	unknown	M0	N1a	T2	Stage IIB
TCGA-BH-A0B4-01	BRCA	3.26301	0	FEMALE	65	340	unknown	M0	N2	T2	Stage IIIA
TCGA-BH-A0B5-01	BRCA	5.85205	0	FEMALE	40	700	unknown	M0	N2a	T2	Stage IIIA
TCGA-BH-A0B6-01	BRCA	6.80274	0	FEMALE	47	NA	unknown	M0	N0	T1c	Stage I
TCGA-BH-A0B7-01	BRCA	7.01096	0	FEMALE	42	320	unknown	M0	N1a	T2	Stage IIB
TCGA-BH-A0B8-01	BRCA	4.29863	0	FEMALE	64	NA	unknown	M0	N0 (i-)	T1b	Stage I
TCGA-BH-A0B9-01	BRCA	4.30685	0	FEMALE	44	190	unknown	M0	N0 (i-)	T1c	Stage IA
TCGA-BH-A0BA-01	BRCA	3.10137	0	FEMALE	51	360	unknown	M0	N3a	T3	Stage IIIC
TCGA-BH-A0BC-01	BRCA	2.66849	0	FEMALE	60	160	unknown	M0	N3	T2	Stage IIIC
TCGA-BH-A0BD-01	BRCA	1.51781	0	FEMALE	47	NA	unknown	M0	N1a	T1c	Stage IIA
TCGA-BH-A0BF-01	BRCA	3.6274	1	FEMALE	56	260	unknown	M0	N1mi	T2	Stage IIB
TCGA-BH-A0BG-01	BRCA	5.12603	0	FEMALE	73	50	unknown	M0	N0	T1	Stage I
TCGA-BH-A0BJ-01	BRCA	1.80822	0	FEMALE	41	110	unknown	M0	N1a	T2	Stage IIB
TCGA-BH-A0BL-01	BRCA	6.2411	0	FEMALE	35	60	unknown	M0	N0	T1c	Stage I
TCGA-BH-A0BM-01	BRCA	5.13973	0	FEMALE	54	100	unknown	M0	N1a	T2	Stage IIB
TCGA-BH-A0BO-01	BRCA	6.01918	0	FEMALE	54	290	unknown	M0	N0	T1b	Stage I
TCGA-BH-A0BP-01	BRCA	6.29041	1	FEMALE	76	150	unknown	M0	N0	T1c	Stage I
TCGA-BH-A0BQ-01	BRCA	6.17808	0	FEMALE	39	120	unknown	M0	N0	T1c	Stage I
TCGA-BH-A0BR-01	BRCA	6.38356	0	FEMALE	59	160	unknown	M0	N0	T1c	Stage I
TCGA-BH-A0BS-01	BRCA	7.15616	0	FEMALE	55	180	unknown	M0	N1c	T3	Stage IIIA
TCGA-BH-A0BT-01	BRCA	6.47945	0	FEMALE	56	140	unknown	M0	N1mi	T1c	Stage IIA
TCGA-BH-A0BV-01	BRCA	4.16164	0	FEMALE	78	450	unknown	M0	N1a	T2	Stage IIB
TCGA-BH-A0BW-01	BRCA	6.49589	0	FEMALE	71	170	unknown	M0	N0	T1c	Stage I
TCGA-BH-A0BZ-01	BRCA	6.17808	0	FEMALE	59	830	unknown	M0	N1a	T3	Stage IIIA
TCGA-BH-A0C0-01	BRCA	3.47945	0	FEMALE	62	NA	unknown	M0	N1a	T1c	Stage IIA
TCGA-BH-A0C1-01	BRCA	3.86575	1	FEMALE	61	250	unknown	M0	N2a	T3	Stage IIIA
TCGA-BH-A0C3-01	BRCA	7.42192	0	FEMALE	47	160	unknown	M0	N0	T1c	Stage I
TCGA-BH-A0C7-01	BRCA	7.58082	0	FEMALE	48	140	unknown	M0	N1mi	T2	Stage IIB
TCGA-BH-A0DD-01	BRCA	6.81096	0	FEMALE	58	430	unknown	M0	N1a	T2	Stage IIB
TCGA-BH-A0DE-01	BRCA	6.49863	0	FEMALE	62	NA	unknown	M0	N0	T2	Stage IIA
TCGA-BH-A0DG-01	BRCA	5.59178	0	FEMALE	30	NA	unknown	M0	N0	T2	Stage IIA
TCGA-BH-A0DH-01	BRCA	3.16712	0	FEMALE	63	NA	unknown	M0	N1a	T2	Stage IIB
TCGA-BH-A0DI-01	BRCA	2.49863	0	FEMALE	63	200	unknown	M0	N1a	T2	Stage IIB
TCGA-BH-A0DK-01	BRCA	1.1589	0	FEMALE	49	240	unknown	M0	N0 (i-)	T2	Stage IIA
TCGA-BH-A0DL-01	BRCA	6.52329	0	FEMALE	64	350	unknown	M0	N0	T2	Stage IIA
TCGA-BH-A0DO-01	BRCA	4.50411	0	FEMALE	78	80	unknown	M0	N0	T1c	Stage I
TCGA-BH-A0DP-01	BRCA	1.30411	0	FEMALE	60	510	unknown	M0	N0 (i-)	T3	Stage IIB
TCGA-BH-A0DQ-01	BRCA	0.268493	0	FEMALE	42	110	unknown	M0	N1	T2	Stage IIB
TCGA-BH-A0DS-01	BRCA	0.213699	0	FEMALE	71	200	unknown	M0	N2a	T2	Stage IIIA
TCGA-BH-A0DT-01	BRCA	6.58356	0	FEMALE	41	NA	unknown	M0	N1a	T1c	Stage IIA
TCGA-BH-A0DV-01	BRCA	5.65479	0	FEMALE	54	370	unknown	M0	N2a	T2	Stage IIIA
TCGA-BH-A0DX-01	BRCA	5.90685	0	FEMALE	62	NA	unknown	M0	N0	T1b	Stage I
TCGA-BH-A0DZ-01	BRCA	1.35616	0	FEMALE	43	170	unknown	M0	N1a	T2	Stage IIB
TCGA-BH-A0E0-01	BRCA	0.367123	0	FEMALE	38	620	unknown	M0	N3a	T3	Stage IIIC
TCGA-BH-A0E1-01	BRCA	1.30685	0	FEMALE	52	990	unknown	M0	N1	T2	Stage IIB
TCGA-BH-A0E2-01	BRCA	1.19178	0	FEMALE	49	160	unknown	M0	N2a	T2	Stage IIIA
TCGA-BH-A0E6-01	BRCA	0.80274	0	FEMALE	69	80	unknown	M0	N0 (i-)	T1c	Stage IA
TCGA-BH-A0E7-01	BRCA	3.73425	0	FEMALE	79	140	unknown	M0	N1a	T2	Stage IIB
TCGA-BH-A0E9-01	BRCA	6.81918	0	FEMALE	53	480	unknown	M0	N1a	T2	Stage IIB
TCGA-BH-A0EA-01	BRCA	2.71507	1	FEMALE	72	220	unknown	M0	N1a	T1c	Stage IIA
TCGA-BH-A0EB-01	BRCA	2.0411	0	FEMALE	69	NA	unknown	M0	N0 (i-)	T1c	Stage IA
TCGA-BH-A0EE-01	BRCA	2.58356	0	FEMALE	68	890	unknown	M0	N0 (i-)	T3	Stage IIB
TCGA-BH-A0EI-01	BRCA	5.27671	0	FEMALE	51	NA	unknown	M0	N1a	T1c	Stage IIA
TCGA-BH-A0GY-01	BRCA	2.52877	0	FEMALE	67	200	unknown	M0	N1	T2	Stage IIA
TCGA-BH-A0GZ-01	BRCA	0.89863	0	FEMALE	62	60	unknown	M0	N1a	T1c	Stage IIA
TCGA-BH-A0H0-01	BRCA	1.26301	0	FEMALE	69	70	unknown	M0	N0 (i-)	T1c	Stage IA
TCGA-BH-A0H3-01	BRCA	5.28219	0	FEMALE	46	80	unknown	M0	N0	T1c	Stage I
TCGA-BH-A0H5-01	BRCA	4.43836	0	FEMALE	45	410	unknown	M0	N0 (i-)	T1c	Stage I
TCGA-BH-A0H6-01	BRCA	2.04658	0	FEMALE	82	NA	unknown	M0	NX	T1b	Stage I
TCGA-BH-A0H7-01	BRCA	1.92329	0	FEMALE	65	440	unknown	M0	N2a	T1c	Stage IIIA
TCGA-BH-A0H9-01	BRCA	3.41644	0	FEMALE	69	120	unknown	M0	N0 (i-)	T2	Stage IIA
TCGA-BH-A0HA-01	BRCA	4.4137	0	FEMALE	31	NA	unknown	M0	N0 (i-)	T1c	Stage I
TCGA-BH-A0HB-01	BRCA	2.20822	0	FEMALE	55	70	unknown	M0	N0 (i-)	T1c	Stage IA
TCGA-BH-A0HF-01	BRCA	1.99178	0	FEMALE	77	40	unknown	M0	N0 (i-)	T1c	Stage IA
TCGA-BH-A0HI-01	BRCA	1.69863	0	FEMALE	78	20	unknown	M0	N0 (i-)	T1c	Stage IA
TCGA-BH-A0HK-01	BRCA	0.487671	0	FEMALE	81	700	unknown	M0	N1	T2	Stage IIB
TCGA-BH-A0HL-01	BRCA	0.19726	0	FEMALE	56	250	unknown	M0	N1a	T2	Stage IIB
TCGA-BH-A0HN-01	BRCA	1.4137	0	FEMALE	67	130	unknown	M0	N0 (i-)	T1c	Stage IA
TCGA-BH-A0HO-01	BRCA	0.208219	0	FEMALE	48	110	unknown	M0	N1a	T1c	Stage IIA
TCGA-BH-A0HP-01	BRCA	1.13425	0	FEMALE	65	720	unknown	M0	N2a	T3	Stage IIIA
TCGA-BH-A0HQ-01	BRCA	3.07123	0	FEMALE	56	110	unknown	M0	N0 (i+)	T2	Stage IIA
TCGA-BH-A0HU-01	BRCA	1.07397	0	FEMALE	52	140	unknown	M0	N0 (i-)	T1c	Stage IA
TCGA-BH-A0HW-01	BRCA	4.27671	0	FEMALE	62	200	unknown	M0	N0 (i-)	T1c	Stage IA
TCGA-BH-A0HX-01	BRCA	2.27123	0	FEMALE	54	190	unknown	M0	N1a	T2	Stage IIB
TCGA-BH-A0HY-01	BRCA	4.23288	0	FEMALE	60	NA	unknown	M0	N0	T1c	Stage I
TCGA-BH-A0RX-01	BRCA	0.465753	0	FEMALE	59	170	unknown	M0	N0 (i-)	T2	Stage IIA
TCGA-BH-A0W3-01	BRCA	1.99452	0	FEMALE	58	120	unknown	M0	N1a	T1c	Stage IIA
TCGA-BH-A0W4-01	BRCA	2.07945	0	FEMALE	46	170	unknown	M0	N0 (i-)	T2	Stage IIA
TCGA-BH-A0W5-01	BRCA	3.52877	0	FEMALE	77	80	unknown	M0	N1a	T1c	Stage IIA
TCGA-BH-A0W7-01	BRCA	3.73425	0	FEMALE	49	NA	unknown	M0	N0 (i-)	T1c	Stage I
TCGA-BH-A0WA-01	BRCA	1.92055	0	FEMALE	82	80	unknown	M0	N0 (i-)	T1c	Stage I
TCGA-BH-A18F-01	BRCA	2.74247	0	FEMALE	50	200	unknown	M0	N0	T2	Stage IIA
TCGA-BH-A18G-01	BRCA	0.408219	0	FEMALE	81	100	unknown	M0	N0	T1c	Stage IA
TCGA-BH-A18H-01	BRCA	1.7863	0	FEMALE	63	80	unknown	M0	N0	T1b	Stage IA
TCGA-BH-A18I-01	BRCA	2.99452	0	FEMALE	53	100	unknown	cM0 (i+)	N1a	T1c	Stage IIA
TCGA-BH-A18J-01	BRCA	1.67671	1	FEMALE	56	640	unknown	M1	N2	T4b	Stage IV
TCGA-BH-A18K-01	BRCA	7.56986	1	FEMALE	46	100	unknown	M0	N0	T1	Stage I
TCGA-BH-A18L-01	BRCA	2.22192	1	FEMALE	50	NA	unknown	M0	N1mi	T3	Stage IIIA
TCGA-BH-A18M-01	BRCA	6.04658	1	FEMALE	39	360	unknown	M0	N1	T3	Stage IIIA
TCGA-BH-A18N-01	BRCA	3.14521	1	FEMALE	88	NA	unknown	M0	N1b	T2	Stage IIA
TCGA-BH-A18P-01	BRCA	2.52329	1	FEMALE	60	230	unknown	M0	N0	T1	Stage I
TCGA-BH-A18Q-01	BRCA	4.63562	1	FEMALE	56	130	unknown	M0	N1b	T2	Stage IIB
TCGA-BH-A18R-01	BRCA	3.12877	1	FEMALE	50	NA	unknown	M0	N1	T2b	Stage IIA
TCGA-BH-A18S-01	BRCA	5.50411	1	FEMALE	79	NA	unknown	M0	N0	T1c	Stage I
TCGA-BH-A18T-01	BRCA	0.613699	1	FEMALE	70	210	unknown	M0	N0	T2	Stage IIA
TCGA-BH-A18U-01	BRCA	4.28219	1	FEMALE	72	530	unknown	M0	N2a	T2	Stage IIIA
TCGA-BH-A18V-01	BRCA	4.26301	1	FEMALE	48	300	unknown	M0	N1b	T2	Stage IIB
TCGA-BH-A1EN-01	BRCA	5.8274	1	FEMALE	78	140	unknown	M0	NX	T2	Stage IIA
TCGA-BH-A1EO-01	BRCA	7.66575	1	FEMALE	68	100	unknown	M0	N1	T1c	Stage IIA
TCGA-BH-A1ES-01	BRCA	9.48493	1	FEMALE	35	NA	unknown	M0	N1a	T2	Stage IIB
TCGA-BH-A1ET-01	BRCA	6.90411	1	FEMALE	55	NA	unknown	M0	N0	T1	Stage I
TCGA-BH-A1EU-01	BRCA	3.52329	1	FEMALE	83	410	unknown	M0	N0	T1	Stage I
TCGA-BH-A1EV-01	BRCA	1	1	FEMALE	45	600	unknown	M0	N1b	T3	Stage IIIA
TCGA-BH-A1EW-01	BRCA	4.6411	1	FEMALE	38	550	unknown	M0	N1b	T2	Stage IIA
TCGA-BH-A1EX-01	BRCA	4.13151	1	FEMALE	67	NA	unknown	M0	N1b	T2	Stage IIB
TCGA-BH-A1EY-01	BRCA	1.47397	1	FEMALE	79	290	unknown	M0	N0	T2	Stage IIA
TCGA-BH-A1F0-01	BRCA	2.15068	1	FEMALE	80	NA	unknown	M0	N1c	T1a	Stage IIA
TCGA-BH-A1F2-01	BRCA	2.6274	1	FEMALE	53	230	unknown	M0	N1b	T4b	Stage IIIB
TCGA-BH-A1F5-01	BRCA	7.43014	1	FEMALE	62	120	unknown	M0	N1a	T1c	Stage IIA
TCGA-BH-A1F6-01	BRCA	8.12329	1	FEMALE	51	360	unknown	MX	N2a	T4d
TCGA-BH-A1F8-01	BRCA	2.09041	1	FEMALE	90	NA	unknown	M0	N2	T4b	Stage IIIB
TCGA-BH-A1FB-01	BRCA	10.0521	1	FEMALE	60	280	unknown	M0	N1b	T2	Stage IIB
TCGA-BH-A1FC-01	BRCA	9.51233	1	FEMALE	78	90	unknown	M0	N1b	T1c	Stage IIA
TCGA-BH-A1FD-01	BRCA	2.76438	1	FEMALE	68	120	unknown	M0	N0	T1c	Stage I
TCGA-BH-A1FE-01	BRCA	6.2274	1	FEMALE	31	130	unknown	M0	N1	T2	Stage IIB
TCGA-BH-A1FG-01	BRCA	10.2356	1	FEMALE	88	120	unknown	M0	NX	T1c	Stage I
TCGA-BH-A1FH-01	BRCA	2.83288	1	FEMALE	47	430	unknown	M1	N1b	T2	Stage IV
TCGA-BH-A1FJ-01	BRCA	5.27945	1	FEMALE	66	190	unknown	M0	N1b	T3	Stage IIIA
TCGA-BH-A1FL-01	BRCA	4.58356	1	FEMALE	69	100	unknown	M0	N1b	T2	Stage IIB
TCGA-BH-A1FM-01	BRCA	3.80274	1	FEMALE	44	260	unknown	M0	N2	T2	Stage IIIA
TCGA-BH-A1FN-01	BRCA	6.00548	1	FEMALE	34	80	unknown	M0	N0	T2	Stage IIA
TCGA-BH-A1FR-01	BRCA	4.49863	1	FEMALE	73	110	unknown	M0	N1a	T4b	Stage IIIB
TCGA-BH-A1FU-01	BRCA	4.62466	1	FEMALE	44	110	unknown	M0	N0	T1c	Stage IA
TCGA-BH-A201-01	BRCA	2.34521	0	FEMALE	64	120	unknown	M0	N0	T1	Stage IA
TCGA-BH-A202-01	BRCA	2.17808	0	FEMALE	60	NA	unknown	M0	N0	T2	Stage II
TCGA-BH-A203-01	BRCA	3.21644	1	FEMALE	78	340	unknown	M0	N1b	T2	Stage IIB
TCGA-BH-A204-01	BRCA	6.94247	1	FEMALE	80	420	unknown	M0	N1b	T2	Stage IIB
TCGA-BH-A208-01	BRCA	4.81918	1	FEMALE	48	620	unknown	M0	N1b	T2	Stage IIB
TCGA-BH-A209-01	BRCA	10.8466	1	FEMALE	77	390	unknown	M0	N0	T1c	Stage I
TCGA-BH-A28O-01	BRCA	3.06849	0	FEMALE	50	80	unknown	M0	N3	T3a	Stage IIIC
TCGA-BH-A28Q-01	BRCA	3.06575	0	FEMALE	46	400	unknown	M0	N1a	T2	Stage IIB
TCGA-BH-A2L8-01	BRCA	1.67671	0	FEMALE	45	210	unknown	M0	N0 (i-)	T2	Stage IIA
TCGA-BH-A42T-01	BRCA	0.876712	1	FEMALE	75	130	unknown	M0	N0 (i+)	T2	Stage IIA
TCGA-BH-A42U-01	BRCA	9.21644	0	FEMALE	80	290	unknown	M0	N0	T2	Stage IIA
TCGA-BH-A42V-01	BRCA	1.73973	0	FEMALE	41	60	unknown	M0	N1mi	T1c	Stage IB
TCGA-BH-A5IZ-01	BRCA	1.55342	0	FEMALE	51	70	unknown	cM0 (i+)	N1a	T2	Stage IIB
TCGA-BH-A5J0-01	BRCA	1.9589	0	FEMALE	63	NA	unknown	M0	N0	T1c	Stage IA
TCGA-BH-A6R8-01	BRCA	0.80274	0	FEMALE	46	170	unknown	M0	N0	T2	Stage IIA
TCGA-BH-A6R9-01	BRCA	0.438356	0	FEMALE	61	220	unknown	M0	N0	T2	Stage IIA
TCGA-BH-A8FY-01	BRCA	0.808219	1	FEMALE	87	200	unknown	M0	N0 (i+)	T1c	Stage IA
TCGA-BH-A8FZ-01	BRCA	1.5726	0	FEMALE	58	190	unknown	M0	N0	T1b	Stage IA
TCGA-BH-A8G0-01	BRCA	1.8137	0	FEMALE	54	110	unknown	M0	N1a	T2	Stage IIB
TCGA-BH-AB28-01	BRCA	0.786301	0	FEMALE	53	440	unknown	M0	N1a	T3	Stage IIIA
TCGA-C8-A12L-01	BRCA	0.994521	0	FEMALE	67	460	unknown	M0	N0 (i-)	T2	Stage IIA
TCGA-C8-A12M-01	BRCA	0.980822	0	FEMALE	70	510	unknown	M0	N0 (i-)	T2	Stage IIA
TCGA-C8-A12N-01	BRCA	0.980822	0	FEMALE	58	290	unknown	M0	N0 (i-)	T2	Stage IIA
TCGA-C8-A12O-01	BRCA	1.05479	0	FEMALE	50	650	unknown	M0	N0 (i-)	T2	Stage IIA
TCGA-C8-A12P-01	BRCA	0.980822	0	FEMALE	55	380	unknown	M0	N1	T2	Stage IIB
TCGA-C8-A12Q-01	BRCA	1.05479	1	FEMALE	78	810	unknown	M0	N2	T1	Stage IIIA
TCGA-C8-A12U-01	BRCA	1.05479	0	FEMALE	46	580	unknown	M0	N1	T2	Stage IIB
TCGA-C8-A12V-01	BRCA	1.05479	0	FEMALE	55	540	unknown	M0	N0	T2	Stage IIA
TCGA-C8-A12W-01	BRCA	1.05479	0	FEMALE	49	890	unknown	M0	N1	T4	Stage IIIB
TCGA-C8-A12X-01	BRCA	1.05479	0	FEMALE	62	410	unknown	M0	N1	T2	Stage IIB
TCGA-C8-A12Y-01	BRCA	4.04384	0	FEMALE	44	380	unknown	M0	N1	T2	Stage IIB
TCGA-C8-A12Z-01	BRCA	1.04658	0	FEMALE	45	490	unknown	M0	N1	T2	Stage IIB
TCGA-C8-A130-01	BRCA	1.0137	0	FEMALE	52	550	unknown	M0	N2	T3	Stage IIIA
TCGA-C8-A131-01	BRCA	1.12603	0	FEMALE	82	460	unknown	M0	N2	T2	Stage IIIA
TCGA-C8-A132-01	BRCA	1.04932	0	FEMALE	56	420	unknown	M0	N1	T2	Stage IIB
TCGA-C8-A134-01	BRCA	1.04932	0	FEMALE	52	NA	unknown	M0	N0	T2	Stage IIA
TCGA-C8-A135-01	BRCA	1.07671	0	FEMALE	64	760	unknown	M0	N1	T2	Stage IIB
TCGA-C8-A137-01	BRCA	1.03836	0	FEMALE	34	610	unknown	M0	N1	T2	Stage IIB
TCGA-C8-A138-01	BRCA	1.0411	0	FEMALE	54	230	unknown	M0	N2	T2	Stage IIIA
TCGA-C8-A1HE-01	BRCA	1.0274	0	FEMALE	59	NA	unknown	M0	N0	T2	Stage IIA
TCGA-C8-A1HF-01	BRCA	0.909589	0	FEMALE	48	460	unknown	M0	N0	T2	Stage IIA
TCGA-C8-A1HG-01	BRCA	0.945205	0	FEMALE	50	300	unknown	M0	N0	T2	Stage IIA
TCGA-C8-A1HI-01	BRCA	0.939726	0	FEMALE	40	490	unknown	M0	N2	T2	Stage IIIA
TCGA-C8-A1HJ-01	BRCA	0.0136986	0	FEMALE	53	1070	unknown	M0	N0	T2	Stage IIA
TCGA-C8-A1HK-01	BRCA	1.00274	0	FEMALE	53	460	unknown	M0	N1	T2	Stage IIB
TCGA-C8-A1HL-01	BRCA	0.868493	0	FEMALE	38	980	unknown	M0	N1	T3	Stage IIIA
TCGA-C8-A1HM-01	BRCA	1.0274	0	FEMALE	74	NA	unknown	M0	N0	T2	Stage IIA
TCGA-C8-A1HN-01	BRCA	1.07945	0	FEMALE	56	280	unknown	M0	N0	T2	Stage IIA
TCGA-C8-A1HO-01	BRCA	1.0274	0	FEMALE	34	380	unknown	M0	N3	T3	Stage IIIC
TCGA-C8-A26V-01	BRCA	1.68767	0	FEMALE	47	310	unknown	M0	N2	T3	Stage IIIA
TCGA-C8-A26W-01	BRCA	1.04384	0	FEMALE	58	300	unknown	M0	N1	T2	Stage IIB
TCGA-C8-A26X-01	BRCA	1.03014	0	FEMALE	58	190	unknown	M0	N1	T1	Stage IIA
TCGA-C8-A26Y-01	BRCA	1.07945	0	FEMALE	90	140	unknown	M0	N0	T2	Stage IIA
TCGA-C8-A26Z-01	BRCA	1.28767	0	FEMALE	59	470	unknown	M0	N0	T2	Stage IIA
TCGA-C8-A273-01	BRCA	1.40548	0	FEMALE	29	590	unknown	M0	N1	T2	Stage IIB
TCGA-C8-A274-01	BRCA	1.39178	0	FEMALE	63	470	unknown	M0	N0	T2	Stage IIA
TCGA-C8-A275-01	BRCA	0.00273973	0	FEMALE	56	300	unknown	M0	N1	T1	Stage IIA
TCGA-C8-A278-01	BRCA	0.813699	0	FEMALE	61	630	unknown	M0	N2	T2	Stage IIIA
TCGA-C8-A27A-01	BRCA	2.04658	0	FEMALE	48	230	unknown	M0	N1	T2	Stage IIB
TCGA-C8-A27B-01	BRCA	1.20274	0	FEMALE	48	240	unknown	M0	N0	T3	Stage IIB
TCGA-C8-A3M7-01	BRCA	2.83288	1	FEMALE	60	NA	unknown	M0	N0	T4b	Stage IIIB
TCGA-C8-A3M8-01	BRCA	1.07945	0	FEMALE	68	280	unknown	M0	N0	T1c	Stage IA
TCGA-C8-A8HP-01	BRCA	1.08493	0	FEMALE	59	240	unknown	M0	N2	T2	Stage IIIA
TCGA-C8-A8HQ-01	BRCA	1.0411	0	FEMALE	53	300	unknown	M0	N1	T2	Stage IIB
TCGA-C8-A8HR-01	BRCA	1.11781	0	FEMALE	49	420	unknown	M0	N2	T3	Stage IIIA
TCGA-C8-A9FZ-01	BRCA	1.62192	0	FEMALE	49	280	unknown	M0	N1	T2	Stage IIB
TCGA-D8-A13Y-01	BRCA	4.73425	0	FEMALE	52	430	unknown	M0	N0	T1c	Stage IA
TCGA-D8-A13Z-01	BRCA	1.73973	0	FEMALE	51	470	unknown	M0	N2a	T2
TCGA-D8-A140-01	BRCA	1.10411	0	FEMALE	62	400	unknown	M0	N1a	T2	Stage IIB
TCGA-D8-A141-01	BRCA	1.71507	0	FEMALE	40	NA	unknown	M0	N1	T1c
TCGA-D8-A142-01	BRCA	1.16438	0	FEMALE	74	490	unknown	M0	N0	T3	Stage IIB
TCGA-D8-A143-01	BRCA	1.18082	0	FEMALE	51	200	unknown	M0	N0	T2	Stage IIA
TCGA-D8-A145-01	BRCA	1.12329	0	FEMALE	80	190	unknown	M0	N1a	T1c	Stage IIA
TCGA-D8-A146-01	BRCA	1.76164	0	FEMALE	57	230	unknown	MX	N0	T2	Stage IIA
TCGA-D8-A147-01	BRCA	1.6	0	FEMALE	45	130	unknown	M0	N0	T2
TCGA-D8-A1J8-01	BRCA	1.18082	0	FEMALE	77	NA	unknown	M0	N1a	T2	Stage IIB
TCGA-D8-A1J9-01	BRCA	1.45753	0	FEMALE	48	230	unknown	M0	N0	T1c	Stage IA
TCGA-D8-A1JA-01	BRCA	1.37534	0	FEMALE	60	310	unknown	M0	NX	T4b
TCGA-D8-A1JB-01	BRCA	4.62466	0	FEMALE	54	350	unknown	M0	N1a	T2	Stage IIB
TCGA-D8-A1JC-01	BRCA	1.31507	0	FEMALE	59	180	unknown	M0	N2a	T2	Stage IIIA
TCGA-D8-A1JD-01	BRCA	1.51233	0	FEMALE	41	400	unknown	M0	N1a	T2	Stage IIB
TCGA-D8-A1JE-01	BRCA	1.57534	0	FEMALE	62	NA	unknown	M0	N1a	T1c	Stage IIA
TCGA-D8-A1JF-01	BRCA	1.00274	0	FEMALE	79	NA	unknown	M0	N2a	T1c	Stage IIIA
TCGA-D8-A1JG-01	BRCA	4.41644	0	FEMALE	62	NA	unknown	M0	N0	T2	Stage IIA
TCGA-D8-A1JH-01	BRCA	1.16712	0	FEMALE	56	140	unknown	M0	N0	T1c	Stage IA
TCGA-D8-A1JI-01	BRCA	1.58082	0	FEMALE	54	190	unknown	MX	N1a	T1c	Stage IIA
TCGA-D8-A1JJ-01	BRCA	1.67397	0	FEMALE	54	240	unknown	M0	N0	T2	Stage IIA
TCGA-D8-A1JK-01	BRCA	1.67671	0	FEMALE	90	270	unknown	M0	N0	T2	Stage IIA
TCGA-D8-A1JL-01	BRCA	1.67397	0	FEMALE	72	NA	unknown	M0	N0	T2	Stage IIA
TCGA-D8-A1JM-01	BRCA	1.61644	0	FEMALE	59	350	unknown	M0	N1a	T2	Stage IIB
TCGA-D8-A1JN-01	BRCA	1.69863	0	FEMALE	80	180	unknown	MX	N3a	T3	Stage IIIC
TCGA-D8-A1JP-01	BRCA	1.75068	0	FEMALE	73	NA	unknown	M0	N0	T1c	Stage IA
TCGA-D8-A1JS-01	BRCA	1.01644	0	FEMALE	77	190	unknown	M0	N0	T1c	Stage IA
TCGA-D8-A1JT-01	BRCA	1.10959	0	FEMALE	70	250	unknown	M0	N0	T2	Stage IIA
TCGA-D8-A1JU-01	BRCA	1.22466	0	FEMALE	51	450	unknown	M0	N0	T1c	Stage IA
TCGA-D8-A1X5-01	BRCA	1.54795	0	FEMALE	81	240	unknown	MX	N3a	T2	Stage IIIC
TCGA-D8-A1X6-01	BRCA	1.48219	0	FEMALE	80	550	unknown	MX	N2a	T3	Stage IIIA
TCGA-D8-A1X7-01	BRCA	1.39452	0	FEMALE	40	170	unknown	MX	N0	T2	Stage IIA
TCGA-D8-A1X8-01	BRCA	2.14521	0	FEMALE	62	360	unknown	M0	N2a	T1c	Stage IIIA
TCGA-D8-A1X9-01	BRCA	1.99178	0	FEMALE	66	170	unknown	M0	N1a	T2	Stage IIB
TCGA-D8-A1XA-01	BRCA	2.29863	0	FEMALE	64	140	unknown	M0	N0	T1c	Stage IA
TCGA-D8-A1XB-01	BRCA	1.51233	0	FEMALE	62	210	unknown	M0	N1a	T2	Stage IIB
TCGA-D8-A1XC-01	BRCA	1.03288	1	FEMALE	85	260	unknown	M0	N1a	T4b	Stage IIIB
TCGA-D8-A1XD-01	BRCA	1.43014	0	FEMALE	36	210	unknown	M0	N2a	T1c	Stage IIIA
TCGA-D8-A1XF-01	BRCA	1.26849	0	FEMALE	45	180	unknown	M0	N0	T2	Stage IIA
TCGA-D8-A1XG-01	BRCA	1.2274	0	FEMALE	86	590	unknown	M0	N1a	T4b	Stage IIIB
TCGA-D8-A1XJ-01	BRCA	1.81644	0	FEMALE	76	440	unknown	MX	N1a	T3	Stage IIIA
TCGA-D8-A1XK-01	BRCA	1.20822	0	FEMALE	55	260	unknown	MX	N1a	T2	Stage IIB
TCGA-D8-A1XL-01	BRCA	1.66027	0	FEMALE	34	260	unknown	MX	N1a	T2	Stage IIB
TCGA-D8-A1XM-01	BRCA	1.47397	0	FEMALE	57	200	unknown	M0	N0	T1c	Stage IA
TCGA-D8-A1XO-01	BRCA	4.60822	0	FEMALE	56	NA	unknown	M0	N1a	T2	Stage IIB
TCGA-D8-A1XQ-01	BRCA	1.36712	0	FEMALE	69	100	unknown	M0	N0	T2	Stage IIA
TCGA-D8-A1XR-01	BRCA	1.32055	0	FEMALE	56	170	unknown	M0	N1a	T2	Stage IIB
TCGA-D8-A1XS-01	BRCA	1.3589	0	FEMALE	48	340	unknown	M0	N3a	T2	Stage IIIC
TCGA-D8-A1XT-01	BRCA	1.3863	0	FEMALE	61	230	unknown	M0	N1a	T1c	Stage IIA
TCGA-D8-A1XU-01	BRCA	1.08219	0	FEMALE	56	210	unknown	M0	N0	T1c	Stage IA
TCGA-D8-A1XV-01	BRCA	1.26301	0	FEMALE	84	420	unknown	M0	N0	T2	Stage IIA
TCGA-D8-A1XW-01	BRCA	3.5863	0	FEMALE	53	310	unknown	M0	N0	T2	Stage IIA
TCGA-D8-A1XY-01	BRCA	1.37808	0	FEMALE	74	190	unknown	MX	N0	T2	Stage IIA
TCGA-D8-A1XZ-01	BRCA	1.27671	0	FEMALE	81	130	unknown	MX	N2a	T1c	Stage IIIA
TCGA-D8-A1Y0-01	BRCA	1.29315	0	FEMALE	65	190	unknown	MX	N2a	T1c	Stage IIIA
TCGA-D8-A1Y1-01	BRCA	0.827397	1	FEMALE	80	200	unknown	MX	N1a	T3	Stage IIIA
TCGA-D8-A1Y2-01	BRCA	1.1863	0	FEMALE	71	470	unknown	MX	N0	T2	Stage IIA
TCGA-D8-A1Y3-01	BRCA	1.17808	0	FEMALE	61	300	unknown	MX	N2a	T2	Stage IIIA
TCGA-D8-A27E-01	BRCA	1.45205	0	FEMALE	66	110	unknown	M0	N0	T1c	Stage IA
TCGA-D8-A27F-01	BRCA	1.33699	0	FEMALE	40	320	unknown	M0	N0	T2	Stage IIA
TCGA-D8-A27G-01	BRCA	1.12055	0	FEMALE	75	170	unknown	M0	N0	T2	Stage IIA
TCGA-D8-A27H-01	BRCA	1.08767	0	FEMALE	72	170	unknown	M0	N0	T2	Stage IIA
TCGA-D8-A27I-01	BRCA	1.20274	0	FEMALE	58	900	unknown	M0	N2a	T1c	Stage IIIA
TCGA-D8-A27K-01	BRCA	4.00274	0	FEMALE	47	NA	unknown	M0	N1a	T2	Stage IIB
TCGA-D8-A27L-01	BRCA	1.36712	0	FEMALE	49	220	unknown	M0	N2a	T1c	Stage IIIA
TCGA-D8-A27M-01	BRCA	1.12329	0	FEMALE	59	140	unknown	M0	N0	T1c	Stage IA
TCGA-D8-A27N-01	BRCA	1.42192	0	FEMALE	36	170	unknown	M0	N2a	T2	Stage IIIA
TCGA-D8-A27P-01	BRCA	0.134247	0	FEMALE	64	100	unknown	M0	N0	T1c	Stage IA
TCGA-D8-A27R-01	BRCA	0.0794521	0	FEMALE	41	440	unknown	M0	N3a	T2	Stage IIIC
TCGA-D8-A27T-01	BRCA	1.09041	0	FEMALE	53	170	unknown	M0	N3a	T2	Stage IIIC
TCGA-D8-A27V-01	BRCA	1.04384	0	FEMALE	62	NA	unknown	M0	N0	T2	Stage IIA
TCGA-D8-A27W-01	BRCA	1.02192	0	FEMALE	55	390	unknown	M0	N0	T4b	Stage IIIB
TCGA-D8-A3Z5-01	BRCA	2.78082	0	FEMALE	54	320	unknown	M0	N3a	T2	Stage IIIC
TCGA-D8-A3Z6-01	BRCA	1.54247	0	FEMALE	56	60	unknown	M0	N3a	T3	Stage IIIC
TCGA-D8-A4Z1-01	BRCA	1.80548	0	FEMALE	68	NA	unknown	M0	N0	T1c	Stage IA
TCGA-D8-A73U-01	BRCA	1.34795	0	FEMALE	88	90	unknown	M0	N0	T2	Stage IIA
TCGA-D8-A73W-01	BRCA	1.05479	1	FEMALE	79	230	unknown	MX	N1a	T3	Stage IIIA
TCGA-D8-A73X-01	BRCA	2.10137	0	FEMALE	53	140	unknown	M0	N0	T2	Stage IIA
TCGA-E2-A105-01	BRCA	3.58356	0	FEMALE	79	NA	unknown	M0	N0 (i-)	T2	Stage IIA
TCGA-E2-A106-01	BRCA	6.96164	0	FEMALE	34	NA	unknown	M0	N1mi	T1c	Stage IB
TCGA-E2-A107-01	BRCA	2.86849	0	FEMALE	54	170	unknown	M0	N2a	T3	Stage IIIA
TCGA-E2-A108-01	BRCA	2.29315	0	FEMALE	64	280	unknown	M0	N2a	T2	Stage IIIA
TCGA-E2-A109-01	BRCA	3.88219	0	FEMALE	64	NA	unknown	M0	N0 (i-)	T2	Stage IIA
TCGA-E2-A10A-01	BRCA	3.36712	0	FEMALE	41	370	unknown	M0	N0 (i-)	T3	Stage IIB
TCGA-E2-A10B-01	BRCA	3.12603	0	FEMALE	67	210	unknown	M0	N1a	T2	Stage IIB
TCGA-E2-A10C-01	BRCA	3.34247	0	FEMALE	54	150	unknown	M0	N1a	T2	Stage IIB
TCGA-E2-A10E-01	BRCA	2.36986	0	FEMALE	64	240	unknown	M0	N1a	T1c	Stage IIA
TCGA-E2-A10F-01	BRCA	2.40548	0	FEMALE	47	110	unknown	M0	N0 (i-)	T2	Stage IIA
TCGA-E2-A14N-01	BRCA	3.92877	0	FEMALE	37	440	unknown	M0	N1	T2	Stage IIB
TCGA-E2-A14O-01	BRCA	3.72329	0	FEMALE	76	210	unknown	M0	N1a	T3	Stage IIIA
TCGA-E2-A14P-01	BRCA	3.4137	0	FEMALE	79	290	unknown	M0	N3	T2	Stage IIIC
TCGA-E2-A14Q-01	BRCA	3.1863	0	FEMALE	50	110	unknown	M0	N1mi	T2	Stage IIB
TCGA-E2-A14R-01	BRCA	3.21644	0	FEMALE	62	190	unknown	M0	N0	T2	Stage IIA
TCGA-E2-A14S-01	BRCA	2.76438	0	FEMALE	65	120	unknown	M0	N0	T1c	Stage I
TCGA-E2-A14T-01	BRCA	6.33151	0	FEMALE	52	210	unknown	M0	N0	T2	Stage IIA
TCGA-E2-A14U-01	BRCA	3.61096	0	FEMALE	74	70	unknown	M0	N0	T1c	Stage I
TCGA-E2-A14V-01	BRCA	2.85479	0	FEMALE	53	160	unknown	M0	N1	T2	Stage IIB
TCGA-E2-A14W-01	BRCA	2.66849	0	FEMALE	78	NA	unknown	M0	N0	T2	Stage IIA
TCGA-E2-A14X-01	BRCA	2.66301	0	FEMALE	55	130	unknown	M0	N2	T2	Stage IIIA
TCGA-E2-A14Y-01	BRCA	5.77808	0	FEMALE	35	190	unknown	M0	N0	T2	Stage IIA
TCGA-E2-A14Z-01	BRCA	1.54247	1	FEMALE	64	120	unknown	M0	N0	T1c	Stage I
TCGA-E2-A150-01	BRCA	5.30137	0	FEMALE	48	180	unknown	M0	N0	T2	Stage IIA
TCGA-E2-A152-01	BRCA	5.83014	0	FEMALE	56	NA	unknown	M0	N0	T1c	Stage I
TCGA-E2-A153-01	BRCA	1.93699	0	FEMALE	51	NA	unknown	M0	N1a	T2	Stage IIB
TCGA-E2-A154-01	BRCA	1.61918	0	FEMALE	68	400	unknown	M0	N0	T1c	Stage I
TCGA-E2-A155-01	BRCA	1.75342	0	FEMALE	58	280	unknown	M0	N1a	T2	Stage IIB
TCGA-E2-A156-01	BRCA	1.98904	0	FEMALE	61	NA	unknown	M0	N0	T1c	Stage I
TCGA-E2-A158-01	BRCA	1.23288	0	FEMALE	43	200	unknown	M0	N1mi	T1c	Stage IIA
TCGA-E2-A159-01	BRCA	2.08767	0	FEMALE	50	240	unknown	M0	N0	T2	Stage IIA
TCGA-E2-A15A-01	BRCA	1.94521	0	FEMALE	45	NA	unknown	M0	N3a	T2	Stage IIIC
TCGA-E2-A15C-01	BRCA	1.90137	0	FEMALE	61	200	unknown	M0	N0	T1c	Stage I
TCGA-E2-A15D-01	BRCA	1.4411	0	FEMALE	47	330	unknown	M0	N0	T2	Stage IIA
TCGA-E2-A15E-01	BRCA	1.72603	0	FEMALE	40	520	unknown	M0	N1a	T1c	Stage IIA
TCGA-E2-A15F-01	BRCA	1.80274	0	FEMALE	64	190	unknown	M0	N0	T1c	Stage I
TCGA-E2-A15G-01	BRCA	1.51781	0	FEMALE	76	110	unknown	M0	N0	T2	Stage IIA
TCGA-E2-A15H-01	BRCA	1.07671	0	FEMALE	38	90	unknown	M0	N1mi	T1c	Stage IIA
TCGA-E2-A15I-01	BRCA	4.63562	0	FEMALE	44	100	unknown	M0	N0	T2	Stage IIA
TCGA-E2-A15J-01	BRCA	4.49315	0	FEMALE	51	210	unknown	M0	N0	T1c	Stage I
TCGA-E2-A15K-01	BRCA	0.753425	0	FEMALE	58	170	unknown	M0	N1a	T2	Stage IIB
TCGA-E2-A15L-01	BRCA	1.71507	0	FEMALE	65	240	unknown	M0	N0	T2	Stage IIA
TCGA-E2-A15M-01	BRCA	0.920548	1	FEMALE	66	270	unknown	M0	N0	T2	Stage IIA
TCGA-E2-A15O-01	BRCA	4.23288	0	FEMALE	89	110	unknown	M0	NX	T1c	Stage I
TCGA-E2-A15P-01	BRCA	1.63014	0	FEMALE	61	110	unknown	M0	N0	T1c	Stage IA
TCGA-E2-A15R-01	BRCA	4.74521	0	FEMALE	64	140	unknown	M0	N1a	T1c	Stage IIA
TCGA-E2-A15S-01	BRCA	1.1726	0	FEMALE	34	560	unknown	M0	N1	T2	Stage IIB
TCGA-E2-A15T-01	BRCA	4.28219	0	FEMALE	65	360	unknown	M0	N0	T2	Stage IIA
TCGA-E2-A1AZ-01	BRCA	6.38082	0	FEMALE	63	250	unknown	M0	N1a	T2	Stage IIB
TCGA-E2-A1B0-01	BRCA	4.46849	0	FEMALE	50	110	unknown	M0	N2	T2	Stage IIIA
TCGA-E2-A1B1-01	BRCA	7.26849	0	FEMALE	45	300	unknown	M0	N1	T2	Stage IIB
TCGA-E2-A1B4-01	BRCA	2.75068	1	FEMALE	74	110	unknown	M0	N2a	T1c	Stage IIIA
TCGA-E2-A1B5-01	BRCA	2.69589	0	FEMALE	46	260	unknown	M0	N0	T2	Stage IIA
TCGA-E2-A1B6-01	BRCA	2.37534	0	FEMALE	44	NA	unknown	M0	N0	T2	Stage IIA
TCGA-E2-A1BC-01	BRCA	1.3726	0	FEMALE	63	100	unknown	M0	N0	T1c	Stage IA
TCGA-E2-A1BD-01	BRCA	3.10411	0	FEMALE	53	100	unknown	M0	N0	T2	Stage IIA
TCGA-E2-A1IE-01	BRCA	6.47123	0	FEMALE	61	NA	unknown	M0	N1	T2	Stage IIB
TCGA-E2-A1IF-01	BRCA	3.11781	0	FEMALE	74	70	unknown	M0	N0	T1c	Stage I
TCGA-E2-A1IG-01	BRCA	5.86301	0	FEMALE	45	NA	unknown	M0	N1mi	T2	Stage IIB
TCGA-E2-A1IH-01	BRCA	2.81096	0	FEMALE	80	80	unknown	M0	N0	T1c	Stage I
TCGA-E2-A1II-01	BRCA	2.80822	0	FEMALE	51	NA	unknown	M0	N0	T1c	Stage I
TCGA-E2-A1IJ-01	BRCA	2.36986	0	FEMALE	57	70	unknown	M0	N0	T1c	Stage I
TCGA-E2-A1IK-01	BRCA	4.93151	0	FEMALE	71	70	unknown	M0	N1mi	T1c	Stage IIA
TCGA-E2-A1IL-01	BRCA	0.323288	0	FEMALE	78	120	unknown	M0	N1a	T1c	Stage IIA
TCGA-E2-A1IN-01	BRCA	1.84932	0	FEMALE	60	NA	unknown	M0	N0	T1c	Stage I
TCGA-E2-A1IO-01	BRCA	5.08219	0	FEMALE	37	70	unknown	M0	N0	T1c	Stage I
TCGA-E2-A1IU-01	BRCA	0.923288	0	FEMALE	60	270	unknown	M0	N0 (mol+)	T1c	Stage IA
TCGA-E2-A1L6-01	BRCA	4.51507	0	FEMALE	44	110	unknown	M0	N1mi	T1c	Stage IIA
TCGA-E2-A1L7-01	BRCA	5.03014	0	FEMALE	40	150	unknown	M0	N2	T2	Stage IIIA
TCGA-E2-A1L8-01	BRCA	6.13699	0	FEMALE	52	180	unknown	M0	N1a	T2	Stage IIB
TCGA-E2-A1L9-01	BRCA	1.63836	0	FEMALE	40	40	unknown	M0	N1mi	T1c	Stage IIA
TCGA-E2-A1LA-01	BRCA	2.04932	0	FEMALE	59	40	unknown	M0	N1a	T1c	Stage IIA
TCGA-E2-A1LB-01	BRCA	6.31781	0	FEMALE	41	190	unknown	M0	N1	T2	Stage IIB
TCGA-E2-A1LE-01	BRCA	2.40822	1	FEMALE	71	600	unknown	M0	N3a	T2	Stage IIIC
TCGA-E2-A1LG-01	BRCA	4.1726	0	FEMALE	50	310	unknown	M0	N0	T2	Stage IIA
TCGA-E2-A1LH-01	BRCA	8.89589	0	FEMALE	59	130	unknown	M0	N0	T1c	Stage I
TCGA-E2-A1LI-01	BRCA	8.55068	0	FEMALE	57	NA	unknown	M0	N1	T2	Stage IIB
TCGA-E2-A1LK-01	BRCA	0.728767	1	FEMALE	84	NA	unknown	M0	N3a	T4b	Stage IIIC
TCGA-E2-A1LL-01	BRCA	3.5863	0	FEMALE	73	290	unknown	MX	N2a	T3	Stage IIIA
TCGA-E2-A1LS-01	BRCA	4.39452	0	FEMALE	46	100	unknown	M0	N0	T1c	Stage IA
TCGA-E2-A2P5-01	BRCA	2.24932	1	FEMALE	78	260	unknown	M0	N3	T2	Stage IIIC
TCGA-E2-A2P6-01	BRCA	2.87945	0	FEMALE	77	NA	unknown	M0	N1	T2	Stage IIB
TCGA-E2-A3DX-01	BRCA	3.63014	0	FEMALE	43	180	unknown	M0	N3	T2	Stage IIIC
TCGA-E2-A56Z-01	BRCA	0.690411	0	FEMALE	69	150	unknown	M0	N1a	T2	Stage IIB
TCGA-E2-A570-01	BRCA	2.55068	0	FEMALE	47	80	unknown	M0	N1mi	T1c	Stage IB
TCGA-E2-A572-01	BRCA	3.30959	0	FEMALE	72	140	unknown	M0	N2	T2	Stage IIIA
TCGA-E2-A573-01	BRCA	2.90959	0	FEMALE	48	NA	unknown	M0	N0	T1c	Stage IA
TCGA-E2-A574-01	BRCA	3.23014	0	FEMALE	44	170	unknown	M0	N0	T2	Stage IIA
TCGA-E2-A576-01	BRCA	2.85753	0	FEMALE	69	80	unknown	MX	N0	T1c	Stage IA
TCGA-E2-A9RU-01	BRCA	1.47397	0	FEMALE	90	220	unknown	MX	N3a	T2	Stage IIIC
TCGA-E9-A1N3-01	BRCA	2.90137	0	FEMALE	70	230	unknown	M0	N2	T1c	Stage IIIA
TCGA-E9-A1N4-01	BRCA	2.73973	0	FEMALE	41	310	unknown	M0	N2	T2	Stage IIIA
TCGA-E9-A1N5-01	BRCA	3.06849	0	FEMALE	45	190	unknown	M0	N1	T2	Stage IIB
TCGA-E9-A1N6-01	BRCA	1.85753	1	FEMALE	52	220	unknown	M0	N1	T2	Stage IIB
TCGA-E9-A1N8-01	BRCA	2.84658	0	FEMALE	48	680	unknown	M0	N0	T2	Stage IIA
TCGA-E9-A1N9-01	BRCA	3.01644	0	FEMALE	58	NA	unknown	M0	N0	T2	Stage IIA
TCGA-E9-A1NA-01	BRCA	3.04658	0	FEMALE	58	110	unknown	M0	N0	T2	Stage IIA
TCGA-E9-A1NC-01	BRCA	3.29589	0	FEMALE	61	200	unknown	M0	N1	T2	Stage IIB
TCGA-E9-A1ND-01	BRCA	3.46849	0	FEMALE	75	420	unknown	M0	N1	T2	Stage IIB
TCGA-E9-A1NE-01	BRCA	2.98082	0	FEMALE	28	280	unknown	M0	N1	T2	Stage IIB
TCGA-E9-A1NF-01	BRCA	2.93699	1	FEMALE	60	240	unknown	M0	N0	T2	Stage IIA
TCGA-E9-A1NG-01	BRCA	2.15342	1	FEMALE	62	380	unknown	M0	N0	T2	Stage IIA
TCGA-E9-A1NH-01	BRCA	1.57808	0	FEMALE	71	140	unknown	M0	N1	T2	Stage IIB
TCGA-E9-A1NI-01	BRCA	0.821918	0	FEMALE	51	280	unknown	M0	N0	T2	Stage IIA
TCGA-E9-A1QZ-01	BRCA	2.06849	0	FEMALE	61	590	unknown	M0	N0	T2	Stage IIA
TCGA-E9-A1R0-01	BRCA	2.35616	0	FEMALE	58	400	unknown	M0	N1	T1c	Stage IIA
TCGA-E9-A1R2-01	BRCA	2.91233	0	FEMALE	51	NA	unknown	MX	N3	T2	Stage IIIC
TCGA-E9-A1R3-01	BRCA	0.213699	0	FEMALE	70	420	unknown	M0	N3	T2	Stage IIIC
TCGA-E9-A1R4-01	BRCA	0.509589	0	FEMALE	66	430	unknown	M0	N0	T1c	Stage IA
TCGA-E9-A1R5-01	BRCA	0.252055	0	FEMALE	63	370	unknown	M0	N0	T1c	Stage IA
TCGA-E9-A1R6-01	BRCA	0.928767	0	FEMALE	63	730	unknown	M0	N0	T2	Stage IIA
TCGA-E9-A1R7-01	BRCA	4.01918	0	FEMALE	64	400	unknown	M0	N0	T2	Stage IIA
TCGA-E9-A1RA-01	BRCA	3.75068	0	FEMALE	48	NA	unknown	M0	N0	T1c	Stage IA
TCGA-E9-A1RB-01	BRCA	2.67397	1	FEMALE	40	490	unknown	M0	N0	T2	Stage IIA
TCGA-E9-A1RC-01	BRCA	3.35342	0	FEMALE	56	620	unknown	M0	N3	T4b	Stage IIIC
TCGA-E9-A1RD-01	BRCA	0.0931507	0	FEMALE	67	NA	unknown	M0	N0	T2	Stage IIA
TCGA-E9-A1RE-01	BRCA	3.88767	0	FEMALE	74	730	unknown	M0	N2	T2	Stage IIIA
TCGA-E9-A1RF-01	BRCA	0.547945	0	FEMALE	68	330	unknown	M0	N2	T2	Stage IIIA
TCGA-E9-A1RG-01	BRCA	1.7726	0	FEMALE	62	540	unknown	M0	N2	T1c	Stage IIIA
TCGA-E9-A1RH-01	BRCA	3.88219	0	FEMALE	63	410	unknown	M0	N0	T2	Stage IIA
TCGA-E9-A1RI-01	BRCA	3.96986	0	FEMALE	43	290	unknown	M0	N2	T1c	Stage IIIA
TCGA-E9-A226-01	BRCA	2.87123	1	FEMALE	45	510	unknown	M0	N2	T2	Stage IIIA
TCGA-E9-A227-01	BRCA	2.67123	0	FEMALE	42	180	unknown	M0	N1	T2	Stage IIB
TCGA-E9-A228-01	BRCA	3.52055	0	FEMALE	58	740	unknown	M0	N1	T2	Stage IIB
TCGA-E9-A229-01	BRCA	3.14521	0	FEMALE	37	160	unknown	M0	N0	T1c	Stage IA
TCGA-E9-A22A-01	BRCA	3.25753	0	FEMALE	74	340	unknown	M0	N0	T2	Stage IIA
TCGA-E9-A22B-01	BRCA	3.19726	0	FEMALE	71	NA	unknown	M0	N0	T1c	Stage IA
TCGA-E9-A22D-01	BRCA	3.41918	0	FEMALE	38	620	unknown	M0	N0	T2	Stage IIA
TCGA-E9-A22E-01	BRCA	3.47671	0	FEMALE	56	620	unknown	M0	N2	T2	Stage IIIA
TCGA-E9-A22G-01	BRCA	3.39452	0	FEMALE	47	650	unknown	M0	N0	T2	Stage IIA
TCGA-E9-A22H-01	BRCA	3.37534	0	FEMALE	42	500	unknown	M0	N1	T2	Stage IIB
TCGA-E9-A243-01	BRCA	1.67671	0	FEMALE	52	270	unknown	M0	N0 (i-)	T2	Stage IIA
TCGA-E9-A244-01	BRCA	0.0575342	0	FEMALE	54	310	unknown	M0	N0 (i-)	T2	Stage IIA
TCGA-E9-A247-01	BRCA	3.24932	0	FEMALE	59	370	unknown	M0	N0 (i-)	T1c	Stage IA
TCGA-E9-A248-01	BRCA	0.161644	0	FEMALE	51	540	unknown	M0	N0 (i-)	T2	Stage IIA
TCGA-E9-A249-01	BRCA	0.594521	0	FEMALE	45	470	unknown	M0	N0 (i-)	T2	Stage IIA
TCGA-E9-A24A-01	BRCA	2.04658	0	FEMALE	69	390	unknown	M0	N1	T1c	Stage IIA
TCGA-E9-A295-01	BRCA	1.0274	0	FEMALE	71	670	unknown	M0	N0 (i-)	T2	Stage IIA
TCGA-E9-A2JS-01	BRCA	2.47671	1	FEMALE	72	420	unknown	M0	N1	T2	Stage IIB
TCGA-E9-A2JT-01	BRCA	0.789041	0	FEMALE	63	260	unknown	M0	N0 (i-)	T2	Stage IIA
TCGA-E9-A3HO-01	BRCA	3.1726	0	FEMALE	49	NA	unknown	M0	N0 (i-)	T2	Stage IIA
TCGA-E9-A3Q9-01	BRCA	2.74247	0	FEMALE	78	580	unknown	M0	N3	T3	Stage IIIC
TCGA-E9-A3QA-01	BRCA	2.51507	0	FEMALE	33	750	unknown	M0	N0 (i-)	T2	Stage IIA
TCGA-E9-A3X8-01	BRCA	2.53699	0	FEMALE	48	260	unknown	M0	N1	T2	Stage IIB
TCGA-E9-A54X-01	BRCA	1.99178	0	FEMALE	85	220	unknown	M0	N0 (i-)	T1b	Stage IA
TCGA-E9-A54Y-01	BRCA	1.9863	0	FEMALE	63	370	unknown	M0	N2	T2	Stage IIIA
TCGA-E9-A5FK-01	BRCA	2.22466	0	FEMALE	60	490	unknown	M0	N3	T2	Stage IIIC
TCGA-E9-A5FL-01	BRCA	0.0657534	0	FEMALE	65	590	unknown	M0	N0	T3	Stage IIB
TCGA-E9-A5UO-01	BRCA	2.15068	0	FEMALE	41	400	unknown	M0	N0	T2	Stage IIA
TCGA-E9-A5UP-01	BRCA	2.2	0	FEMALE	63	140	unknown	M0	N0	T2	Stage IIA
TCGA-E9-A6HE-01	BRCA	2.32055	0	FEMALE	45	NA	unknown	MX	N3	T3	Stage IIIC
TCGA-EW-A1IW-01	BRCA	1.01644	0	FEMALE	80	90	unknown	MX	N1a	T2	Stage IIB
TCGA-EW-A1IX-01	BRCA	3.30959	0	FEMALE	48	130	unknown	MX	N1a	T1b	Stage IIA
TCGA-EW-A1IY-01	BRCA	0.706849	0	FEMALE	38	50	unknown	MX	N0	T1c	Stage I
TCGA-EW-A1IZ-01	BRCA	1.51781	0	FEMALE	53	130	unknown	MX	N2a	T2	Stage IIIA
TCGA-EW-A1J1-01	BRCA	1.57534	0	FEMALE	38	170	unknown	M0	N1a	T2	Stage IIB
TCGA-EW-A1J2-01	BRCA	1.10411	0	FEMALE	50	110	unknown	MX	N1mi	T1c	[Discrepancy]
TCGA-EW-A1J3-01	BRCA	1.38082	0	FEMALE	61	80	unknown	M0	N0	T1c	Stage IA
TCGA-EW-A1J5-01	BRCA	1.30685	0	FEMALE	59	180	unknown	M0	N0 (i-)	T3	Stage IIB
TCGA-EW-A1J6-01	BRCA	2.39726	0	FEMALE	70	80	unknown	M0	N0 (i-)	T1c	Stage I
TCGA-EW-A1OV-01	BRCA	2.16164	0	FEMALE	56	NA	unknown	MX	N1mi	T2	Stage IIB
TCGA-EW-A1OW-01	BRCA	1.90137	0	FEMALE	58	100	unknown	MX	N0	T2	Stage IIA
TCGA-EW-A1OX-01	BRCA	2.49589	0	FEMALE	43	140	unknown	MX	N0	T2	Stage IIA
TCGA-EW-A1OY-01	BRCA	2.48767	0	FEMALE	63	100	unknown	MX	N0	T2	Stage IIA
TCGA-EW-A1OZ-01	BRCA	3.36712	0	FEMALE	56	210	unknown	M0	N0 (i-)	T2	Stage IIA
TCGA-EW-A1P0-01	BRCA	3.4274	0	FEMALE	55	190	unknown	MX	N1b	T2	Stage IIB
TCGA-EW-A1P1-01	BRCA	3.31507	0	FEMALE	68	200	unknown	MX	N3b	T2	Stage IIIC
TCGA-EW-A1P3-01	BRCA	4.4137	0	FEMALE	48	150	unknown	MX	N0	T2	Stage IIA
TCGA-EW-A1P4-01	BRCA	2.48493	0	FEMALE	43	290	unknown	M0	N0 (i-)	T2	Stage IIA
TCGA-EW-A1P5-01	BRCA	1.92603	0	FEMALE	77	NA	unknown	M0	N1a	T2	Stage IIB
TCGA-EW-A1P6-01	BRCA	1.53973	0	FEMALE	64	50	unknown	M0	N1a	T2	Stage IIB
TCGA-EW-A1P7-01	BRCA	2.50685	0	FEMALE	59	NA	unknown	M0	N0 (i-)	T2	Stage IIA
TCGA-EW-A1P8-01	BRCA	0.654795	1	FEMALE	58	160	unknown	M0	N3b	T2	Stage IIIC
TCGA-EW-A1PA-01	BRCA	1.57534	0	FEMALE	59	60	unknown	M0	N1a	T2	Stage IIB
TCGA-EW-A1PB-01	BRCA	1.66575	0	FEMALE	70	320	unknown	MX	N1a	T3	Stage IIIA
TCGA-EW-A1PC-01	BRCA	0.512329	0	FEMALE	66	150	unknown	MX	N0 (i-)	T3	Stage IIB
TCGA-EW-A1PD-01	BRCA	1.16164	0	FEMALE	61	120	unknown	M0	N1a	T1c	Stage IIA
TCGA-EW-A1PE-01	BRCA	0.876712	0	FEMALE	56	150	unknown	M0	N1a	T1c	Stage IIA
TCGA-EW-A1PF-01	BRCA	1.20274	0	FEMALE	50	NA	unknown	M0	N0	T1c	Stage IA
TCGA-EW-A1PG-01	BRCA	2.87945	0	FEMALE	53	210	unknown	MX	N1a	T2	Stage IIB
TCGA-EW-A1PH-01	BRCA	1.66301	0	FEMALE	52	70	unknown	M0	N1a	T1c	Stage IIA
TCGA-EW-A2FR-01	BRCA	4.58356	0	FEMALE	59	100	unknown	MX	N3a	T1b	Stage IIIC
TCGA-EW-A2FS-01	BRCA	4.39452	0	FEMALE	41	NA	unknown	MX	N1mi	T2	Stage IIB
TCGA-EW-A2FV-01	BRCA	2.1589	0	FEMALE	39	80	unknown	MX	N3a	T3	Stage IIIC
TCGA-EW-A2FW-01	BRCA	1.8411	0	FEMALE	52	150	unknown	MX	N0 (i-)	T2	Stage IIA
TCGA-EW-A3E8-01	BRCA	2.83562	0	FEMALE	60	50	unknown	MX	N0	T3	Stage IIB
TCGA-EW-A3U0-01	BRCA	1.45753	0	FEMALE	61	280	unknown	M0	N1a	T3	Stage IIIA
TCGA-EW-A423-01	BRCA	1.46027	0	FEMALE	75	80	unknown	MX	N0	T2	Stage IIA
TCGA-EW-A424-01	BRCA	1.9589	0	FEMALE	51	140	unknown	MX	N1	T3	Stage IIIA
TCGA-EW-A6S9-01	BRCA	1.26849	0	FEMALE	34	190	unknown	M0	N1	T1c	Stage IIA
TCGA-EW-A6SA-01	BRCA	1.39726	0	FEMALE	59	80	unknown	MX	N0 (i+)	T2	Stage II
TCGA-EW-A6SB-01	BRCA	2.08219	0	FEMALE	62	200	unknown	M0	N0	T2	Stage II
TCGA-EW-A6SC-01	BRCA	2.60822	0	FEMALE	60	160	unknown	M0	N0	T2	Stage IIA
TCGA-EW-A6SD-01	BRCA	2.76712	0	FEMALE	32	210	unknown	M0	N1a	T2	Stage IIB
TCGA-GI-A2C8-01	BRCA	0.616438	0	FEMALE	63	100	unknown	MX	N0	T4b	Stage IIIB
TCGA-GI-A2C9-01	BRCA	9.15616	0	FEMALE	58	120	unknown	MX	N0	T3	Stage IIB
TCGA-GM-A2D9-01	BRCA	4.96438	1	FEMALE	69	130	unknown	M0	N0 (i-)	T1c	Stage I
TCGA-GM-A2DA-01	BRCA	18.063	1	FEMALE	46	NA	unknown	M0	N1b	T2	Stage IIB
TCGA-GM-A2DB-01	BRCA	6.59178	0	FEMALE	62	190	unknown	M0	N0 (i-)	T2	Stage IIA
TCGA-GM-A2DC-01	BRCA	6.94521	0	FEMALE	57	NA	unknown	M0	N1a	T1c	Stage IIA
TCGA-GM-A2DD-01	BRCA	6.25205	0	FEMALE	53	NA	unknown	M0	N0 (i-)	T1c	Stage I
TCGA-GM-A2DF-01	BRCA	5.90411	0	FEMALE	53	100	unknown	M0	N1a	T1c	Stage IIA
TCGA-GM-A2DH-01	BRCA	6.00822	0	FEMALE	58	NA	unknown	M0	N0 (i+)	T1c	Stage I
TCGA-GM-A2DI-01	BRCA	7.09589	0	FEMALE	52	150	unknown	M0	N0 (i+)	T1c	Stage I
TCGA-GM-A2DK-01	BRCA	7.24658	0	FEMALE	58	120	unknown	M0	N0 (i-)	T1c	Stage I
TCGA-GM-A2DL-01	BRCA	9.6411	0	FEMALE	50	130	unknown	M0	N0 (i-)	T1c	Stage I
TCGA-GM-A2DM-01	BRCA	8.83836	0	FEMALE	57	120	unknown	M0	N0 (i-)	T2	Stage IIA
TCGA-GM-A2DN-01	BRCA	8.46849	0	FEMALE	58	210	unknown	M0	N0 (i-)	T2	Stage IIA
TCGA-GM-A2DO-01	BRCA	7.11233	0	FEMALE	54	110	unknown	M0	N0 (i-)	T1c	Stage I
TCGA-GM-A3NW-01	BRCA	9.20822	0	FEMALE	63	NA	unknown	M0	N0 (i-)	T2	Stage IIA
TCGA-GM-A3NY-01	BRCA	3.18356	0	FEMALE	72	140	unknown	M0	N1a	T2	Stage IIB
TCGA-GM-A3XG-01	BRCA	3.64384	0	FEMALE	46	270	unknown	M0	N1a	T3	Stage IIIA
TCGA-GM-A3XL-01	BRCA	5.77534	0	FEMALE	49	120	unknown	M0	N0 (i-)	T2	Stage IIA
TCGA-GM-A3XN-01	BRCA	5.53151	0	FEMALE	44	100	unknown	M0	N2a	T1c	Stage IIIA
TCGA-GM-A4E0-01	BRCA	6.00274	0	FEMALE	67	210	unknown	M0	N3a	T3	Stage IIIC
TCGA-GM-A5PV-01	BRCA	1.12877	0	FEMALE	63	190	unknown	M0	N1a	T2	Stage IIB
TCGA-GM-A5PX-01	BRCA	1.50959	0	FEMALE	65	110	unknown	M0	N1mi	T2	Stage IIB
TCGA-HN-A2NL-01	BRCA	0.216438	0	FEMALE	56	170	unknown	M0	N0	T2	Stage IIA
TCGA-HN-A2OB-01	BRCA	5.20548	1	FEMALE	45	320	unknown	M0	N1	T2	Stage IIB
TCGA-JL-A3YW-01	BRCA	0.986301	0	FEMALE	49	NA	unknown	M0	N1	T2	Stage IIB
TCGA-JL-A3YX-01	BRCA	0.964384	0	FEMALE	46	900	unknown	M0	N0	T2	Stage IIA
TCGA-LD-A66U-01	BRCA	1.76986	0	FEMALE	44	NA	unknown	MX	N1mi	T2	Stage IIB
TCGA-LD-A74U-01	BRCA	1.10137	0	FEMALE	79	210	unknown	M0	N3a	T3	Stage IIIC
TCGA-LD-A7W5-01	BRCA	0.591781	0	FEMALE	52	360	unknown	M0	N3a	T2	Stage IIIC
TCGA-LD-A7W6-01	BRCA	1.10685	0	FEMALE	54	630	unknown	M0	N1a	T2	Stage IIB
TCGA-LD-A9QF-01	BRCA	0.884932	0	FEMALE	73	190	unknown	M0	N0	T1c	Stage IA
TCGA-LL-A440-01	BRCA	2.07945	0	FEMALE	61	200	unknown	MX	N0 (i-)	T1c	Stage IA
TCGA-LL-A441-01	BRCA	2.72877	0	FEMALE	62	300	unknown	MX	N0	T1c	Stage IA
TCGA-LL-A442-01	BRCA	2.43562	0	FEMALE	56	140	unknown	MX	N0 (i-)	T2	Stage IIA
TCGA-LL-A50Y-01	BRCA	2.08767	0	FEMALE	84	130	unknown	MX	N0	T2	Stage IIA
TCGA-LL-A5YL-01	BRCA	1.42192	0	FEMALE	64	570	unknown	MX	N1a	T2	Stage IIB
TCGA-LL-A5YM-01	BRCA	1.27671	0	FEMALE	88	280	unknown	M0	NX	T4b	Stage IIIB
TCGA-LL-A5YN-01	BRCA	1.22466	0	FEMALE	46	230	unknown	M0	N0 (i-)	T2	Stage IIA
TCGA-LL-A5YO-01	BRCA	1.20548	0	FEMALE	50	260	unknown	MX	N0	T1b	Stage IA
TCGA-LL-A5YP-01	BRCA	1.23288	0	FEMALE	49	490	unknown	M0	N1a	T2	Stage IIB
TCGA-LL-A6FP-01	BRCA	1.85479	0	FEMALE	90	NA	unknown	MX	NX	T2	Stage IIA
TCGA-LL-A6FQ-01	BRCA	0.219178	0	FEMALE	77	250	unknown	MX	N2a	T2	Stage IIIA
TCGA-LL-A6FR-01	BRCA	1.33973	0	FEMALE	50	250	unknown	MX	N0 (i-)	T2	Stage IIA
TCGA-LL-A73Y-01	BRCA	1.30685	0	FEMALE	67	60	unknown	MX	N0	T1c	Stage IA
TCGA-LL-A73Z-01	BRCA	0.621918	1	FEMALE	55	240	unknown	M1	NX	T1c	Stage IV
TCGA-LL-A740-01	BRCA	1.20822	0	FEMALE	61	410	unknown	MX	N0 (i-)	T1c	Stage IA
TCGA-LL-A7SZ-01	BRCA	1.6274	0	FEMALE	49	240	unknown	MX	N1a	T2	Stage IIB
TCGA-LL-A7T0-01	BRCA	1.03014	0	FEMALE	70	380	unknown	M0	N1a	T2	Stage IIB
TCGA-LL-A8F5-01	BRCA	1.63288	0	FEMALE	61	230	unknown	MX	N0 (i-)	T2	Stage IIA
TCGA-LL-A9Q3-01	BRCA	1.45753	0	FEMALE	69	610	unknown	MX	N3a	T3	Stage IIIC
TCGA-LQ-A4E4-01	BRCA	2.32603	0	FEMALE	73	200	unknown	MX	N1a	T3	Stage IIIA
TCGA-MS-A51U-01	BRCA	1.86575	0	FEMALE	44	190	unknown	M0	N1	T2	Stage IIB
TCGA-OK-A5Q2-01	BRCA	0.175342	0	FEMALE	59	NA	unknown	MX	N1a	T2	Stage II
TCGA-OL-A5D6-01	BRCA	3.02466	1	FEMALE	71	200	unknown	MX	N0	T2	Stage IIA
TCGA-OL-A5D7-01	BRCA	4.87671	0	FEMALE	70	370	unknown	MX	N0	T2	Stage IIA
TCGA-OL-A5D8-01	BRCA	2.66575	0	FEMALE	40	370	unknown	MX	N0	T3	Stage IIB
TCGA-OL-A5DA-01	BRCA	4.88493	0	FEMALE	61	240	unknown	MX	N0	T2	Stage IIA
TCGA-OL-A5RU-01	BRCA	3.33973	0	FEMALE	63	430	unknown	MX	N1	T1c	Stage IIA
TCGA-OL-A5RV-01	BRCA	2.90959	0	FEMALE	43	370	unknown	MX	N3	T2	Stage IIIC
TCGA-OL-A5RW-01	BRCA	3.03014	0	FEMALE	40	NA	unknown	MX	N1	T1c	Stage IIA
TCGA-OL-A5RX-01	BRCA	2.40548	0	FEMALE	51	260	unknown	MX	N0	T1c	Stage IA
TCGA-OL-A5RY-01	BRCA	2.06027	0	FEMALE	52	300	unknown	MX	N1	T1c	Stage IIA
TCGA-OL-A5RZ-01	BRCA	1.86027	0	FEMALE	57	NA	unknown	MX	N0	T1b	Stage IA
TCGA-OL-A5S0-01	BRCA	1.69863	0	FEMALE	66	530	unknown	MX	N1a	T2	Stage IIB
TCGA-OL-A66H-01	BRCA	2.22466	0	FEMALE	74	80	unknown	MX	N1mi	T1c	Stage IB
TCGA-OL-A66I-01	BRCA	1.95616	0	FEMALE	36	240	unknown	MX	N1mi	T1c	Stage IIA
TCGA-OL-A66J-01	BRCA	5.46849	0	FEMALE	80	NA	unknown	MX	N0	T1c	Stage I
TCGA-OL-A66K-01	BRCA	3.49315	1	FEMALE	72	230	unknown	MX	N0	T2	Stage IIA
TCGA-OL-A66L-01	BRCA	3.56438	0	FEMALE	71	170	unknown	MX	N0	T1c	Stage IA
TCGA-OL-A66N-01	BRCA	2.16986	0	FEMALE	59	310	unknown	MX	N3	T3	Stage IIIC
TCGA-OL-A66O-01	BRCA	1.44658	0	FEMALE	39	260	unknown	MX	N1a	T2	Stage IIB
TCGA-OL-A66P-01	BRCA	1.1726	0	FEMALE	75	140	unknown	MX	N0	T2	Stage IIA
TCGA-OL-A6VO-01	BRCA	2.35068	0	FEMALE	43	120	unknown	MX	N0	T1c	Stage IA
TCGA-OL-A6VQ-01	BRCA	1.64384	0	FEMALE	49	110	unknown	MX	N0	T2	Stage IIA
TCGA-OL-A6VR-01	BRCA	3.34247	0	FEMALE	48	380	unknown	MX	N0	T1b	Stage IA
TCGA-OL-A97C-01	BRCA	0.742466	0	FEMALE	67	410	unknown	M0	N0	T3	Stage IIB
TCGA-PE-A5DC-01	BRCA	3.91781	1	FEMALE	72	350	unknown	M0	N2a	T2	Stage IIIA
TCGA-PE-A5DD-01	BRCA	5.35068	0	FEMALE	64	270	unknown	M0	N0	T2	Stage IIA
TCGA-PE-A5DE-01	BRCA	7.24658	0	FEMALE	41	190	unknown	M0	N0	T2	Stage IIA
TCGA-PL-A8LX-01	BRCA	0.0136986	0	FEMALE	35	540	unknown	M1	N1a	T4	Stage IV
TCGA-PL-A8LY-01	BRCA	0.0219178	0	FEMALE	30	350	unknown	M0	N0	T3	Stage IIB
TCGA-PL-A8LZ-01	BRCA	0.827397	0	FEMALE	29	NA	unknown	M0	N2	T4b	Stage IIIB
TCGA-S3-A6ZF-01	BRCA	1.56712	0	FEMALE	64	1350	unknown	M0	N0	T2	Stage IIA
TCGA-S3-A6ZG-01	BRCA	1.53973	0	FEMALE	71	980	unknown	M0	N1	T2	Stage IIB
TCGA-S3-A6ZH-01	BRCA	1.75616	0	FEMALE	29	580	unknown	MX	N3a	T3	Stage IIIC
TCGA-S3-AA0Z-01	BRCA	1.72329	0	FEMALE	63	330	unknown	M0	N1a	T2	Stage IIB
TCGA-S3-AA10-01	BRCA	1.60548	0	FEMALE	65	410	unknown	M0	N0	T2	Stage IIA
TCGA-S3-AA11-01	BRCA	1.15342	0	FEMALE	67	280	unknown	M0	N0	T2	Stage IIA
TCGA-S3-AA12-01	BRCA	1.5726	0	FEMALE	82	2190	unknown	MX	N1a	T3	Stage IIIA
TCGA-S3-AA14-01	BRCA	1.44932	0	FEMALE	47	290	unknown	cM0 (i+)	N0 (i+)	T1	Stage I
TCGA-S3-AA15-01	BRCA	1.43836	0	FEMALE	51	990	unknown	cM0 (i+)	N1a	T2	Stage IIB
TCGA-S3-AA17-01	BRCA	1.16164	0	FEMALE	64	520	unknown	cM0 (i+)	N1mi	T2	Stage IIB
TCGA-UL-AAZ6-01	BRCA	1.41918	0	FEMALE	73	170	unknown	MX	N0	T2	Stage IIA
TCGA-UU-A93S-01	BRCA	0.317808	1	FEMALE	63	980	unknown	M1	N3b	T4d	Stage IV
TCGA-V7-A7HQ-01	BRCA	5.56986	0	FEMALE	75	NA	unknown	M0	N2a	T1c	Stage IIIA
TCGA-W8-A86G-01	BRCA	0.950685	0	FEMALE	66	210	unknown	MX	N0 (i-)	T2a	Stage IIA
TCGA-WT-AB41-01	BRCA	4.4137	0	FEMALE	55	110	unknown	MX	N1mi	T2	Stage IIB
TCGA-WT-AB44-01	BRCA	2.41918	0	FEMALE	77	20	unknown	MX	N0 (i-)	T1c	Stage IA
TCGA-XX-A899-01	BRCA	1.27945	0	FEMALE	46	260	unknown	MX	N2a	T1c	Stage IIIA
TCGA-XX-A89A-01	BRCA	1.33699	0	FEMALE	68	250	unknown	MX	N0	T3	Stage IIB
TCGA-Z7-A8R5-01	BRCA	9.00548	0	FEMALE	61	450	unknown	MX	N1a	T3	Stage IIIA
TCGA-Z7-A8R6-01	BRCA	8.92055	0	FEMALE	46	520	unknown	M0	N0	T1c	Stage I
TCGA-2W-A8YY-01	CESC	1.46027	0	FEMALE	51	120	160	M0	N0	T2a2	unknown
TCGA-4J-AA1J-01	CESC	1.48493	0	FEMALE	31	590	165	M0	N0	T1b2	unknown
TCGA-BI-A0VR-01	CESC	4.12329	0	FEMALE	53	100	NA	M0	N1	T2b	unknown
TCGA-BI-A0VS-01	CESC	4.75342	0	FEMALE	48	NA	NA	M0	N0	T1b1	unknown
TCGA-BI-A20A-01	CESC	1.9726	0	FEMALE	49	60	167	M0	N0	T1b1	unknown
TCGA-C5-A0TN-01	CESC	0.953425	1	FEMALE	21	170	NA	MX	N1	T1b	unknown
TCGA-C5-A1BE-01	CESC	5.73699	1	FEMALE	64	40	149	MX	N1	T1b	unknown
TCGA-C5-A1BF-01	CESC	1.56164	1	FEMALE	46	60	NA	MX	N0	TX	unknown
TCGA-C5-A1BI-01	CESC	3.04658	0	FEMALE	31	NA	157				unknown
TCGA-C5-A1BJ-01	CESC	12.0137	0	FEMALE	34	130	169				unknown
TCGA-C5-A1BK-01	CESC	14.7534	0	FEMALE	36	NA	151	MX	N0	T1b	unknown
TCGA-C5-A1BL-01	CESC	14.4411	0	FEMALE	32	150	168				unknown
TCGA-C5-A1BM-01	CESC	6.90411	1	FEMALE	78	70	171	MX	N1	T2	unknown
TCGA-C5-A1BN-01	CESC	0.454795	1	FEMALE	26	30	163				unknown
TCGA-C5-A1BQ-01	CESC	1.65479	1	FEMALE	65	NA	147				unknown
TCGA-C5-A1M5-01	CESC	5.62192	1	FEMALE	53	190	NA	M0	N0	T1b	unknown
TCGA-C5-A1M6-01	CESC	2.61644	1	FEMALE	55	80	165				unknown
TCGA-C5-A1M7-01	CESC	3.86027	0	FEMALE	37	90	165	MX	N0	T1b	unknown
TCGA-C5-A1M8-01	CESC	2.51781	0	FEMALE	43	100	163	MX	N0	T1b	unknown
TCGA-C5-A1M9-01	CESC	2.91781	1	FEMALE	46	160	155	M0	N1	T3b	unknown
TCGA-C5-A1ME-01	CESC	4.81096	0	FEMALE	40	60	165	M0	N0	T1b1	unknown
TCGA-C5-A1MF-01	CESC	4.43014	0	FEMALE	49	130	163	MX	N0	T1b2	unknown
TCGA-C5-A1MH-01	CESC	3.24932	1	FEMALE	71	80	NA				unknown
TCGA-C5-A1MI-01	CESC	2.96712	1	FEMALE	50	50	NA	M0	N1	T1b1	unknown
TCGA-C5-A1MJ-01	CESC	0.0383562	1	FEMALE	61	100	165	MX	N0	T1b1	unknown
TCGA-C5-A1MK-01	CESC	0.20274	1	FEMALE	79	50	155				unknown
TCGA-C5-A1ML-01	CESC	1.74247	1	FEMALE	49	40	NA				unknown
TCGA-C5-A1MN-01	CESC	3.41096	1	FEMALE	42	110	165				unknown
TCGA-C5-A1MP-01	CESC	0.29863	0	FEMALE	34	100	NA	MX	N1	T1b2	unknown
TCGA-C5-A1MQ-01	CESC	2.82466	0	FEMALE	35	140	175	M0	N0	T2b	unknown
TCGA-C5-A2LS-01	CESC	3.68493	0	FEMALE	37	220	173	M0	N0	T1b2	unknown
TCGA-C5-A2LT-01	CESC	6.09863	0	FEMALE	38	180	163	M0	N0	T1b	unknown
TCGA-C5-A2LV-01	CESC	6.12055	0	FEMALE	36	160	165	MX	N1	T1b	unknown
TCGA-C5-A2LX-01	CESC	6.92055	0	FEMALE	54	160	165	MX	N1	T2	unknown
TCGA-C5-A2LY-01	CESC	6.52877	0	FEMALE	30	220	160	M0	N0	T1b1	unknown
TCGA-C5-A2LZ-01	CESC	8.34521	1	FEMALE	65	80	163				unknown
TCGA-C5-A2M1-01	CESC	3.20274	0	FEMALE	37	30	168	MX	N0	T1b1	unknown
TCGA-C5-A2M2-01	CESC	2.76986	1	FEMALE	56	140	NA				unknown
TCGA-C5-A3HD-01	CESC	4.33425	0	FEMALE	51	NA	170				unknown
TCGA-C5-A3HE-01	CESC	1.50137	0	FEMALE	44	220	NA	M0	N0	T1b2	unknown
TCGA-C5-A3HF-01	CESC	1.48767	1	FEMALE	24	110	NA				unknown
TCGA-C5-A3HL-01	CESC	1.70137	0	FEMALE	76	160	NA	MX	N0	T1b2	unknown
TCGA-C5-A7CG-01	CESC	17.5562	0	FEMALE	55	150	169	MX	N0	T1b	unknown
TCGA-C5-A7CH-01	CESC	12.8603	0	FEMALE	43	40	161				unknown
TCGA-C5-A7CJ-01	CESC	8.48493	1	FEMALE	42	40	163	MX	N1	T2a	unknown
TCGA-C5-A7CK-01	CESC	11.1945	1	FEMALE	58	130	165				unknown
TCGA-C5-A7CL-01	CESC	1.29041	1	FEMALE	48	60	163				unknown
TCGA-C5-A7CM-01	CESC	1.69589	0	FEMALE	35	NA	168				unknown
TCGA-C5-A7CO-01	CESC	12.2795	0	FEMALE	68	50	158				unknown
TCGA-C5-A7UC-01	CESC	1.43288	1	FEMALE	48	20	NA	M0	N0	T1b	unknown
TCGA-C5-A7UE-01	CESC	12.9808	0	FEMALE	45	30	160				unknown
TCGA-C5-A7UH-01	CESC	10.926	0	FEMALE	55	10	163				unknown
TCGA-C5-A7UI-01	CESC	7.91233	1	FEMALE	42	20	NA	MX	N0	T1b1	unknown
TCGA-C5-A7X3-01	CESC	0.778082	1	FEMALE	70	110	160				unknown
TCGA-C5-A7X5-01	CESC	1.13425	1	FEMALE	72	90	163				unknown
TCGA-C5-A7X8-01	CESC	0.227397	0	FEMALE	35	70	170	M0	N1	T2a	unknown
TCGA-C5-A7XC-01	CESC	4.24932	0	FEMALE	26	30	NA	M0	N0	T1b	unknown
TCGA-C5-A8XH-01	CESC	3.81918	1	FEMALE	39	NA	163	MX	N0	T1b1	unknown
TCGA-C5-A8XI-01	CESC	0.69589	0	FEMALE	69	130	NA	MX	N0	T1b2	unknown
TCGA-C5-A8XJ-01	CESC	12.2384	0	FEMALE	74	100	160				unknown
TCGA-C5-A8XK-01	CESC	8.32603	0	FEMALE	30	20	NA				unknown
TCGA-C5-A8YQ-01	CESC	1.9589	1	FEMALE	79	NA	165				unknown
TCGA-C5-A8YR-01	CESC	2.29315	1	FEMALE	56	50	NA	M0	N0	T1b	unknown
TCGA-C5-A8YT-01	CESC	1.73425	1	FEMALE	36	50	NA				unknown
TCGA-C5-A8ZZ-01	CESC	1.74247	0	FEMALE	41	70	NA				unknown
TCGA-C5-A901-01	CESC	1.41918	0	FEMALE	44	20	166	MX	N1	TX	unknown
TCGA-C5-A902-01	CESC	0.408219	0	FEMALE	35	70	177				unknown
TCGA-C5-A905-01	CESC	13.3671	0	FEMALE	37	40	NA	MX	N0	T1b	unknown
TCGA-C5-A907-01	CESC	1.2274	0	FEMALE	47	100	163				unknown
TCGA-DG-A2KH-01	CESC	0.0931507	0	FEMALE	25	120	NA	M0	N0	T1b1	unknown
TCGA-DG-A2KJ-01	CESC	7.92603	0	FEMALE	50	NA	NA	M0	N1	T1b	unknown
TCGA-DG-A2KK-01	CESC	6.83836	0	FEMALE	51	280	157	M0	N1	T1b1	unknown
TCGA-DG-A2KL-01	CESC	3.74521	0	FEMALE	53	380	155	M0	N0	T2a	unknown
TCGA-DG-A2KM-01	CESC	5.33151	0	FEMALE	46	170	169	M0	N1	T1b1	unknown
TCGA-DR-A0ZL-01	CESC	7.31233	0	FEMALE	53	80	155	M0	N0	T1b1	unknown
TCGA-DR-A0ZM-01	CESC	4.90685	0	FEMALE	61	NA	158	M0	N0	T2b	unknown
TCGA-DS-A0VK-01	CESC	3.06301	1	FEMALE	45	210	165	M0	N1	T1b1	unknown
TCGA-DS-A0VL-01	CESC	0.221918	0	FEMALE	25	120	170	M0	N0	T1b1	unknown
TCGA-DS-A0VM-01	CESC	5.83014	0	FEMALE	51	180	163	M0	N1	T1b1	unknown
TCGA-DS-A0VN-01	CESC	7.9726	0	FEMALE	47	190	165	M0	N0	T1b2	unknown
TCGA-DS-A1O9-01	CESC	0.728767	1	FEMALE	75	210	132	M0	N0	T4	unknown
TCGA-DS-A1OA-01	CESC	2.40822	1	FEMALE	77	150	160	M0	N1	T1b1	unknown
TCGA-DS-A1OB-01	CESC	2.3589	1	FEMALE	45	150	152	M0	N1	T1b2	unknown
TCGA-DS-A1OC-01	CESC	1.03014	0	FEMALE	47	190	140	M0	N1	T1b1	unknown
TCGA-DS-A1OD-01	CESC	10.6137	0	FEMALE	49	110	155	M0	N0	T1b1	unknown
TCGA-DS-A3LQ-01	CESC	1.91507	0	FEMALE	46	180	163	M0	N1	T3b	unknown
TCGA-DS-A5RQ-01	CESC	1.40274	0	FEMALE	80	220	148	MX	N0	T1b1	unknown
TCGA-DS-A7WF-01	CESC	1.34795	1	FEMALE	41	230	160	MX	N0	T1b2	unknown
TCGA-DS-A7WH-01	CESC	1.46027	0	FEMALE	34	200	168	MX	N0	T1b1	unknown
TCGA-DS-A7WI-01	CESC	0.690411	1	FEMALE	43	160	165	MX	N1	T2a2	unknown
TCGA-EA-A1QS-01	CESC	3.29589	0	FEMALE	46	1240	164	M0	N0	T1b1	unknown
TCGA-EA-A1QT-01	CESC	3.40548	0	FEMALE	47	680	163	M0	N0	T1b	unknown
TCGA-EA-A3HQ-01	CESC	3.11233	0	FEMALE	60	1360	160	M0	N0	T2a	unknown
TCGA-EA-A3HR-01	CESC	2.57534	0	FEMALE	57	1820	146	M0	N0	T2a	unknown
TCGA-EA-A3HS-01	CESC	2.6274	0	FEMALE	35	1586	169	M0	N0	T1b	unknown
TCGA-EA-A3HT-01	CESC	2.6137	0	FEMALE	68	1	163	M0	N0	T1b	unknown
TCGA-EA-A3HU-01	CESC	2.77534	0	FEMALE	43	1440	162	M0	N0	T2a2	unknown
TCGA-EA-A3QD-01	CESC	1.08767	0	FEMALE	59	250	163	M0	N1	T1b1	unknown
TCGA-EA-A3QE-01	CESC	2.08493	0	FEMALE	45	380	154	M0	N0	T1b	unknown
TCGA-EA-A3Y4-01	CESC	3.07397	0	FEMALE	40	1310	167	M0	N0	T1b	unknown
TCGA-EA-A410-01	CESC	2.2	0	FEMALE	51	700	160	M0	N0	T2a2	unknown
TCGA-EA-A411-01	CESC	2.04658	0	FEMALE	50	740	176	M0	N0	T1b1	unknown
TCGA-EA-A439-01	CESC	2.64384	0	FEMALE	50	500	160	M0	N0	T2a1	unknown
TCGA-EA-A43B-01	CESC	2.16712	0	FEMALE	43	540	164	M0	N0	T1b1	unknown
TCGA-EA-A44S-01	CESC	1.01096	0	FEMALE	31	1200	182	M0	N1	T2a2	unknown
TCGA-EA-A4BA-01	CESC	2.06849	0	FEMALE	49	400	162	M0	N0	T1b2	unknown
TCGA-EA-A50E-01	CESC	0.621918	1	FEMALE	45	1520	152	M0	N1	T4	unknown
TCGA-EA-A556-01	CESC	1.2411	0	FEMALE	38	360	160	M0	N0	T1b1	unknown
TCGA-EA-A5FO-01	CESC	2.23288	0	FEMALE	59	570	162	M0	N0	T1b1	unknown
TCGA-EA-A5O9-01	CESC	2.1589	0	FEMALE	39	330	160	M0	N0	T1b2	unknown
TCGA-EA-A5ZD-01	CESC	2.27397	0	FEMALE	40	2290	154	M0	N0	T1b1	unknown
TCGA-EA-A5ZE-01	CESC	2.27123	0	FEMALE	54	2320	153	M0	N0	T1b1	unknown
TCGA-EA-A5ZF-01	CESC	2.26849	0	FEMALE	56	1060	151	M0	NX	T1b1	unknown
TCGA-EA-A6QX-01	CESC	2	0	FEMALE	49	1260	154	M0	N1	T1b1	unknown
TCGA-EA-A78R-01	CESC	1.12329	0	FEMALE	54	890	160	M0	NX	T1b1	unknown
TCGA-EA-A97N-01	CESC	0.030137	0	FEMALE	38	630	160	M0	N0	T1b2	unknown
TCGA-EK-A2GZ-01	CESC	1.04932	0	FEMALE	64	40	160				unknown
TCGA-EK-A2H0-01	CESC	5.06027	0	FEMALE	24	160	156				unknown
TCGA-EK-A2H1-01	CESC	2.18904	0	FEMALE	20	140	160				unknown
TCGA-EK-A2IP-01	CESC	0.553425	0	FEMALE	28	110	167	MX	N0	T1b1	unknown
TCGA-EK-A2IR-01	CESC	9.43014	0	FEMALE	48	130	160	MX	N0	T1b	unknown
TCGA-EK-A2PG-01	CESC	0.126027	0	FEMALE	88	40	155				unknown
TCGA-EK-A2PI-01	CESC	1.60548	0	FEMALE	44	50	162				unknown
TCGA-EK-A2PK-01	CESC	0.0328767	0	FEMALE	43	110	167				unknown
TCGA-EK-A2PL-01	CESC	0.0356164	0	FEMALE	36	130	167				unknown
TCGA-EK-A2PM-01	CESC	0.0493151	0	FEMALE	81	100	157				unknown
TCGA-EK-A2R7-01	CESC	0.0739726	0	FEMALE	45	100	165	M0	N1	T1b1	unknown
TCGA-EK-A2R8-01	CESC	0.120548	0	FEMALE	48	100	170	MX	N1	T1b2	unknown
TCGA-EK-A2R9-01	CESC	0.0109589	0	FEMALE	58	100	162		N0	T1b1	unknown
TCGA-EK-A2RA-01	CESC	3.4137	0	FEMALE	74	130	160	MX	N0	T2a2	unknown
TCGA-EK-A2RB-01	CESC	0.0246575	0	FEMALE	48	70	175				unknown
TCGA-EK-A2RC-01	CESC	0.353425	0	FEMALE	33	100	170				unknown
TCGA-EK-A2RD-01	CESC	0.00547945	0	FEMALE	47	120	161	MX	N0	T1b1	unknown
TCGA-EK-A2RE-01	CESC	0.156164	0	FEMALE	26	120	161	MX	N0	T2a2	unknown
TCGA-EK-A2RJ-01	CESC	0.145205	0	FEMALE	51	130	162	MX	N0	T1b2	unknown
TCGA-EK-A2RK-01	CESC	0.0356164	0	FEMALE	67	120	165	MX	N0	T1b1	unknown
TCGA-EK-A2RL-01	CESC	3.98082	1	FEMALE	32	140	154	MX	N1	T1b1	unknown
TCGA-EK-A2RM-01	CESC	0.136986	0	FEMALE	40	100	167				unknown
TCGA-EK-A2RN-01	CESC	0.194521	0	FEMALE	45	NA	176	MX	N1	T2b	unknown
TCGA-EK-A2RO-01	CESC	0.00547945	0	FEMALE	59	90	168				unknown
TCGA-EK-A3GJ-01	CESC	0.00821918	0	FEMALE	51	90	171		N0	T1b1	unknown
TCGA-EK-A3GK-01	CESC	0.0410959	0	FEMALE	33	90	165	MX	N0	T1b1	unknown
TCGA-EK-A3GN-01	CESC	0.0739726	0	FEMALE	47	90	160		NX	TX	unknown
TCGA-EX-A1H5-01	CESC	1.69589	0	FEMALE	58	220	167	MX	N1	T2b	unknown
TCGA-EX-A1H6-01	CESC	0.660274	0	FEMALE	38	50	158	MX	N0	T1b1	unknown
TCGA-EX-A3L1-01	CESC	1.26849	0	FEMALE	32	110	160	M0	N0	T2a1	unknown
TCGA-EX-A449-01	CESC	1.22466	0	FEMALE	42	360	168	M1	NX	T1b1	unknown
TCGA-EX-A69L-01	CESC	1.64932	0	FEMALE	41	530	163	M0	N0	T1b1	unknown
TCGA-EX-A69M-01	CESC	0.693151	1	FEMALE	62	690	158	M0	N0	T1b2	unknown
TCGA-EX-A8YF-01	CESC	1.29589	0	FEMALE	44	950	168	M0	N0	T2a1	unknown
TCGA-FU-A23K-01	CESC	1.01918	0	FEMALE	28	100	165	MX	N1	T1b1	unknown
TCGA-FU-A23L-01	CESC	1.9863	0	FEMALE	60	150	163	MX	N0	T2a1	unknown
TCGA-FU-A2QG-01	CESC	1.5863	0	FEMALE	29	180	170		N0	T1b1	unknown
TCGA-FU-A3EO-01	CESC	1.34247	0	FEMALE	55	NA	165	MX	N0	T2b	unknown
TCGA-FU-A3HY-01	CESC	2.6137	0	FEMALE	47	15	170	MX	N1	T1b2	unknown
TCGA-FU-A3HZ-01	CESC	3.02192	0	FEMALE	64	NA	165	M0	N0	T2a2	unknown
TCGA-FU-A3NI-01	CESC	1.74795	1	FEMALE	45	70	162	MX	N1	T1b1	unknown
TCGA-FU-A3TQ-01	CESC	2.17808	0	FEMALE	55	200	152	MX	N1	T2b	unknown
TCGA-FU-A3TX-01	CESC	0.123288	0	FEMALE	78	140	NA	M0	N0	T1b2	unknown
TCGA-FU-A3WB-01	CESC	1.34521	0	FEMALE	43	NA	167	MX	N0	T2a2	unknown
TCGA-FU-A3YQ-01	CESC	2.3589	0	FEMALE	35	20	160	MX	N0	T1b1	unknown
TCGA-FU-A40J-01	CESC	1.16712	0	FEMALE	38	170	160	MX	N1	T2a1	unknown
TCGA-FU-A57G-01	CESC	2.95342	0	FEMALE	49	70	160	MX	N0	T1b2	unknown
TCGA-FU-A5XV-01	CESC	0.879452	0	FEMALE	32	70	157	MX	N1	T1b2	unknown
TCGA-FU-A770-01	CESC	0.0931507	0	FEMALE	33	40	175	MX	N1	T2a2	unknown
TCGA-GH-A9DA-01	CESC	1.47945	0	FEMALE	27	230	170	MX	N0	T1b	unknown
TCGA-HG-A2PA-01	CESC	2.11781	1	FEMALE	38	180	164	M0	N0	T1b2	unknown
TCGA-HG-A9SC-01	CESC	1.38082	0	FEMALE	49	200	173	MX	N0	T2b	unknown
TCGA-HM-A3JJ-01	CESC	1.80548	1	FEMALE	40	680	173	MX	N1	T1b1	unknown
TCGA-HM-A3JK-01	CESC	1.73151	0	FEMALE	64	NA	165	MX	N1	T2b	unknown
TCGA-HM-A4S6-01	CESC	1.24384	0	FEMALE	51	390	152	MX	N1	T1b2	unknown
TCGA-HM-A6W2-01	CESC	0.786301	0	FEMALE	34	1280	160	M1	N0	T2a	unknown
TCGA-IR-A3L7-01	CESC	12.2822	0	FEMALE	37	110	177	M0	N0	T1b1	unknown
TCGA-IR-A3LA-01	CESC	11.4301	0	FEMALE	60	170	157	M0	N0	T1b1	unknown
TCGA-IR-A3LB-01	CESC	5.56712	1	FEMALE	53	180	168	M0	N0	T1b1	unknown
TCGA-IR-A3LC-01	CESC	10.7808	0	FEMALE	40	140	160	M0	N0	T1b1	unknown
TCGA-IR-A3LF-01	CESC	8.07945	0	FEMALE	64	240	155	M0	N0	T1b1	unknown
TCGA-IR-A3LH-01	CESC	6.5589	0	FEMALE	49	340	154	M0	N0	T2a1	unknown
TCGA-IR-A3LI-01	CESC	6.83014	0	FEMALE	48	180	169	M1	N1	T2b	unknown
TCGA-IR-A3LK-01	CESC	2.48767	1	FEMALE	69	110	165	M0	N0	T1b2	unknown
TCGA-IR-A3LL-01	CESC	3.03014	0	FEMALE	60	370	157	M0	N0	T1b1	unknown
TCGA-JW-A5VG-01	CESC	2.28493	0	FEMALE	35	40	158	MX	NX	T2a	unknown
TCGA-JW-A5VH-01	CESC	0.273973	1	FEMALE	53	30	163	M1	NX	T4	unknown
TCGA-JW-A5VI-01	CESC	2.04658	0	FEMALE	45	NA	158	MX	NX	T2b	unknown
TCGA-JW-A5VJ-01	CESC	1.7863	0	FEMALE	56	NA	155	MX	NX	T2b	unknown
TCGA-JW-A5VK-01	CESC	1.70685	0	FEMALE	43	NA	158	MX	NX	T1b2	unknown
TCGA-JW-A5VL-01	CESC	1.29863	0	FEMALE	37	160	160	MX	NX	T1b2	unknown
TCGA-JW-A69B-01	CESC	2.36438	0	FEMALE	44	80	155	MX	NX	T1b2	unknown
TCGA-JW-A852-01	CESC	0.690411	1	FEMALE	42	90	160	MX	N1	T2b	unknown
TCGA-JW-AAVH-01	CESC	1.51233	0	FEMALE	46	NA	155	M0	N0	T1b1	unknown
TCGA-JX-A3PZ-01	CESC	1.7589	1	FEMALE	25	210	175	M0	N0	T1b	unknown
TCGA-JX-A3Q0-01	CESC	17.4658	0	FEMALE	63	170	166	M0	N0	T3	unknown
TCGA-JX-A3Q8-01	CESC	3.71781	0	FEMALE	40	80	158	MX	N0	T1b1	unknown
TCGA-JX-A5QV-01	CESC	1.74247	0	FEMALE	37	120	165	M0	N0	T1b1	unknown
TCGA-LP-A4AU-01	CESC	0.939726	0	FEMALE	35	500	153	M0	N1	T2	unknown
TCGA-LP-A4AW-01	CESC	0.0739726	0	FEMALE	52	420	158	M0	N0	T1b	unknown
TCGA-LP-A4AX-01	CESC	1.0411	0	FEMALE	45	240	NA	M0	N0	T1b1	unknown
TCGA-LP-A5U2-01	CESC	0.0246575	0	FEMALE	30	550	160	MX	N1	T2a	unknown
TCGA-LP-A5U3-01	CESC	0.0684932	0	FEMALE	40	520	160	M0	N0	T1b1	unknown
TCGA-LP-A7HU-01	CESC	1.11233	0	FEMALE	53	250	155	M0	N0	T2	unknown
TCGA-MA-AA3W-01	CESC	1.87671	0	FEMALE	54	170	155	M0	N1	T1b1	unknown
TCGA-MA-AA3X-01	CESC	1.63014	0	FEMALE	50	130	170	MX	NX	T3b	unknown
TCGA-MA-AA3Y-01	CESC	1.48493	0	FEMALE	48	250	156	M0	N0	T1b1	unknown
TCGA-MA-AA3Z-01	CESC	1.63014	0	FEMALE	43	230	160	M0	N0	T1b2	unknown
TCGA-MA-AA41-01	CESC	0.69589	0	FEMALE	33	340	159	M1	N1	T2	unknown
TCGA-MA-AA42-01	CESC	0.709589	0	FEMALE	75	170	140	M0	N0	T2b	unknown
TCGA-MA-AA43-01	CESC	0.947945	0	FEMALE	48	110	152	MX	NX	T3b	unknown
TCGA-MU-A51Y-01	CESC	2.33973	0	FEMALE	27	90	NA	MX	N0	T2a1	unknown
TCGA-MU-A5YI-01	CESC	2.88493	0	FEMALE	60	150	175	MX	NX	T1a1	unknown
TCGA-MU-A8JM-01	CESC	1.66301	0	FEMALE	46	210	165	MX	N0	T1b	unknown
TCGA-MY-A5BD-01	CESC	4.56712	0	FEMALE	62	10	157	M0	N0	T2b	unknown
TCGA-MY-A5BE-01	CESC	2.92055	0	FEMALE	42	140	157	MX	N0	T1b1	unknown
TCGA-MY-A5BF-01	CESC	1.73699	0	FEMALE	68	190	170	MX	N0	T2a2	unknown
TCGA-MY-A913-01	CESC	1.43562	0	FEMALE	28	210	163	M1	N0	Tis	unknown
TCGA-PN-A8MA-01	CESC	0.246575	0	FEMALE	43	NA	167	M0	N0	T2b	unknown
TCGA-Q1-A5R1-01	CESC	1.29863	0	FEMALE	32	NA	183	MX	N0	T1b1	unknown
TCGA-Q1-A5R2-01	CESC	1.36712	0	FEMALE	64	NA	160	MX	NX	TX	unknown
TCGA-Q1-A5R3-01	CESC	1.32877	0	FEMALE	56	420	162	MX	NX	TX	unknown
TCGA-Q1-A6DT-01	CESC	0.753425	1	FEMALE	55	NA	NA	MX	NX	TX	unknown
TCGA-Q1-A6DV-01	CESC	1.34521	0	FEMALE	36	80	152	M0	N0	T1b1	unknown
TCGA-Q1-A6DW-01	CESC	1.46301	0	FEMALE	44	120	160	MX	NX	TX	unknown
TCGA-Q1-A73O-01	CESC	1.1726	0	FEMALE	37	90	152	MX	NX	TX	unknown
TCGA-Q1-A73P-01	CESC	1.32329	0	FEMALE	45	110	173	MX	N0	T1b	unknown
TCGA-Q1-A73Q-01	CESC	0.778082	0	FEMALE	46	1260	158	MX	NX	TX	unknown
TCGA-Q1-A73R-01	CESC	1.55342	0	FEMALE	45	580	155	MX	NX	TX	unknown
TCGA-Q1-A73S-01	CESC	1.88493	0	FEMALE	33	490	160	MX	N1	T1b1	unknown
TCGA-R2-A69V-01	CESC	1.63288	0	FEMALE	42	780	157	M0	N0	T1b	unknown
TCGA-RA-A741-01	CESC	1.21644	0	FEMALE	34	180	165				unknown
TCGA-UC-A7PD-01	CESC	0.972603	1	FEMALE	21	NA	NA	M0	N0	T1b	unknown
TCGA-UC-A7PF-01	CESC	7.83288	1	FEMALE	44	210	NA	M0	N1	T1b1	unknown
TCGA-UC-A7PG-01	CESC	1.0137	1	FEMALE	44	20	NA	MX	N1	T3b	unknown
TCGA-UC-A7PI-01	CESC	5.79178	0	FEMALE	44	30	NA	MX	N0	T1b1	unknown
TCGA-VS-A8EB-01	CESC	0.835616	1	FEMALE	41	50	153	M1	NX	T3b	unknown
TCGA-VS-A8EC-01	CESC	3.87671	0	FEMALE	55	NA	154	M0	NX	T3b	unknown
TCGA-VS-A8EG-01	CESC	3.79726	0	FEMALE	36	NA	160	M0	NX	T1b1	unknown
TCGA-VS-A8EH-01	CESC	2.70137	0	FEMALE	56	80	157	M0	NX	T3b	unknown
TCGA-VS-A8EI-01	CESC	1.99726	0	FEMALE	38	NA	158	M0	NX	T3b	unknown
TCGA-VS-A8EJ-01	CESC	1.66301	1	FEMALE	60	NA	167	M1	NX	T2b	unknown
TCGA-VS-A8EK-01	CESC	2.27123	1	FEMALE	65	160	153	M0	NX	T4	unknown
TCGA-VS-A8EL-01	CESC	5.45753	0	FEMALE	38	60	166	M0	NX	T2b	unknown
TCGA-VS-A8Q8-01	CESC	2.67945	1	FEMALE	26	60	166	MX	N0	T1b	unknown
TCGA-VS-A8Q9-01	CESC	4.46575	0	FEMALE	79	NA	150	MX	NX	TX	unknown
TCGA-VS-A8QA-01	CESC	3.01096	0	FEMALE	44	NA	160	MX	N0	T1b1	unknown
TCGA-VS-A8QC-01	CESC	0.958904	1	FEMALE	51	NA	152	MX	NX	TX	unknown
TCGA-VS-A8QF-01	CESC	4.93151	0	FEMALE	42	160	159	MX	NX	TX	unknown
TCGA-VS-A8QH-01	CESC	3.31507	1	FEMALE	76	NA	159	MX	NX	TX	unknown
TCGA-VS-A8QM-01	CESC	2.60548	1	FEMALE	47	NA	163	M1	NX	TX	unknown
TCGA-VS-A94W-01	CESC	3.40548	0	FEMALE	39	NA	156	MX	N1	T2b	unknown
TCGA-VS-A94X-01	CESC	1.3863	1	FEMALE	40	140	158	MX	NX	T2b	unknown
TCGA-VS-A94Y-01	CESC	0.394521	1	FEMALE	47	NA	154	MX	NX	T2b	unknown
TCGA-VS-A94Z-01	CESC	2.78082	0	FEMALE	38	NA	162	MX	NX	T2b	unknown
TCGA-VS-A950-01	CESC	3.34521	0	FEMALE	42	60	165	MX	NX	T3a	unknown
TCGA-VS-A952-01	CESC	4.87123	0	FEMALE	66	50	155	MX	N0	T1b	unknown
TCGA-VS-A953-01	CESC	1.30685	1	FEMALE	63	50	155	MX	NX	T4	unknown
TCGA-VS-A954-01	CESC	4.69589	0	FEMALE	67	80	160	MX	NX	T3b	unknown
TCGA-VS-A957-01	CESC	4.62466	0	FEMALE	64	90	156	MX	NX	T1b1	unknown
TCGA-VS-A958-01	CESC	4.17808	0	FEMALE	46	90	151	MX	NX	T2b	unknown
TCGA-VS-A959-01	CESC	4.27671	0	FEMALE	76	70	145	MX	NX	T2b	unknown
TCGA-VS-A9U5-01	CESC	4.20548	0	FEMALE	57	300	162	MX	NX	T2b	unknown
TCGA-VS-A9U6-01	CESC	3.61644	0	FEMALE	52	NA	156	M1	NX	T4	unknown
TCGA-VS-A9U7-01	CESC	4.03288	0	FEMALE	30	90	157	M0	N1	T1b	unknown
TCGA-VS-A9UA-01	CESC	2.37534	0	FEMALE	60	NA	134	MX	NX	T3	unknown
TCGA-VS-A9UB-01	CESC	2.49589	0	FEMALE	54	140	166	MX	N0	T2b	unknown
TCGA-VS-A9UC-01	CESC	2.26027	0	FEMALE	32	NA	153	MX	NX	T2b	unknown
TCGA-VS-A9UD-01	CESC	2.02466	0	FEMALE	73	160	161	MX	NX	T3a	unknown
TCGA-VS-A9UH-01	CESC	3.90959	0	FEMALE	53	70	NA	MX	NX	T4	unknown
TCGA-VS-A9UI-01	CESC	3.7589	1	FEMALE	76	60	NA	MX	NX	T2b	unknown
TCGA-VS-A9UJ-01	CESC	0.142466	1	FEMALE	55	80	NA	MX	NX	T2b	unknown
TCGA-VS-A9UL-01	CESC	1.21096	1	FEMALE	79	60	149	MX	NX	T3b	unknown
TCGA-VS-A9UM-01	CESC	2.27123	1	FEMALE	39	NA	160	MX	NX	T3b	unknown
TCGA-VS-A9UO-01	CESC	3.98904	0	FEMALE	43	NA	159	MX	N0	T2b	unknown
TCGA-VS-A9UP-01	CESC	3.95616	0	FEMALE	43	NA	155	MX	NX	T2a	unknown
TCGA-VS-A9UQ-01	CESC	3.46027	0	FEMALE	32	130	160	MX	N0	T1b	unknown
TCGA-VS-A9UR-01	CESC	2.1726	0	FEMALE	53	NA	161	MX	NX	T2a	unknown
TCGA-VS-A9UT-01	CESC	1.32055	0	FEMALE	72	50	144	MX	N1	T1b1	unknown
TCGA-VS-A9UU-01	CESC	1.21096	0	FEMALE	42	NA	162	MX	NX	T2b	unknown
TCGA-VS-A9UV-01	CESC	0.284932	1	FEMALE	74	50	152	MX	NX	T4	unknown
TCGA-VS-A9UY-01	CESC	1.52055	1	FEMALE	29	NA	163	MX	NX	T1b2	unknown
TCGA-VS-A9UZ-01	CESC	5.6	0	FEMALE	61	90	149	MX	N0	T1b	unknown
TCGA-VS-A9V0-01	CESC	1.56986	0	FEMALE	58	140	158	MX	NX	T1b	unknown
TCGA-VS-A9V1-01	CESC	0.430137	1	FEMALE	46	60	155	MX	NX	T3b	unknown
TCGA-VS-A9V2-01	CESC	1.52055	0	FEMALE	29	40	156	MX	N0	T1b	unknown
TCGA-VS-A9V3-01	CESC	1.47945	0	FEMALE	62	70	164	MX	NX	T4	unknown
TCGA-VS-A9V4-01	CESC	0.361644	1	FEMALE	63	NA	161	MX	NX	T4	unknown
TCGA-VS-A9V5-01	CESC	1.35342	1	FEMALE	50	80	157	MX	NX	T2b	unknown
TCGA-VS-AA62-01	CESC	1.28493	1	FEMALE	51	NA	156	MX	NX	T2b	unknown
TCGA-WL-A834-01	CESC	2.16712	0	FEMALE	57	120	162		N1	T1b1	unknown
TCGA-XS-A8TJ-01	CESC	2.43836	0	FEMALE	41	20	146	M0	N1	T1b1	unknown
TCGA-ZJ-A8QQ-01	CESC	5.63288	0	FEMALE	24	NA	158	M0	N0	T1b2	unknown
TCGA-ZJ-A8QR-01	CESC	1.59452	1	FEMALE	38	840	NA	MX	NX	TX	unknown
TCGA-ZJ-AAX4-01	CESC	0.0575342	0	FEMALE	85	NA	170	M0	N0	T2	unknown
TCGA-ZJ-AAXA-01	CESC	0.117808	0	FEMALE	64	140	155	MX	N0	T1b	unknown
TCGA-ZJ-AAXU-01	CESC	0.0136986	0	FEMALE	51	80	165	M0	N0	T2b	unknown
TCGA-ZX-AA5X-01	CESC	0.326027	0	FEMALE	64	70	157	MX	NX	TX	unknown
TCGA-3L-AA1B-01	COAD	1.30137	0	FEMALE	61	670	173	M0	N0	T2	Stage I
TCGA-4N-A93T-01	COAD	0.4	0	MALE	67	290	167.64	M0	N1b	T4a	Stage IIIB
TCGA-4T-AA8H-01	COAD	1.05479	0	FEMALE	42	110	167.6	MX	N0	T3	Stage IIA
TCGA-5M-AAT4-01	COAD	0.134247	1	MALE	74	90	NA	M1b	N0	T3	Stage IV
TCGA-5M-AAT6-01	COAD	0.794521	1	FEMALE	40	270	162	M1a	N2b	T4a	Stage IV
TCGA-5M-AATE-01	COAD	3.28767	0	MALE	76	NA	177	M0	N0	T3	Stage IIA
TCGA-A6-2670-01	COAD	2.12329	0	MALE	45	NA	175.3	M0	N0	T3	Stage IIA
TCGA-A6-2671-01	COAD	3.64658	1	MALE	85	NA	182.8	M1	N2	T3	Stage IV
TCGA-A6-2672-01	COAD	3.88767	0	FEMALE	82	NA	157	M0	N1	T3	Stage IIIB
TCGA-A6-2674-01	COAD	3.64658	0	MALE	71	NA	175.2	M1	N2	T3	Stage IV
TCGA-A6-2675-01	COAD	3.61918	0	MALE	78	NA	160	MX	N0	T3	Stage IIA
TCGA-A6-2676-01	COAD	3.57534	1	FEMALE	75	NA	154.9	M0	N0	T4	Stage IIB
TCGA-A6-2677-01	COAD	2.0274	1	FEMALE	68	NA	160	M0	N2	T3	Stage IIIC
TCGA-A6-2678-01	COAD	3.52329	0	FEMALE	43	NA	171	M0	N1	T3	Stage IIIB
TCGA-A6-2679-01	COAD	3.74247	0	FEMALE	73	NA	165.1		N0	T3	Stage IIB
TCGA-A6-2680-01	COAD	2.92603	0	FEMALE	72	NA	151	M0	N0	T3	Stage II
TCGA-A6-2681-01	COAD	3.8	0	FEMALE	73	NA	170.1	M0	N0	T3	Stage IIA
TCGA-A6-2682-01	COAD	1.16164	1	MALE	70	NA	180	M1	N1	T4b	Stage IV
TCGA-A6-2683-01	COAD	1.38082	1	FEMALE	57	NA	166.3	M1	N0	T4	Stage IV
TCGA-A6-2684-01	COAD	3.08767	0	FEMALE	75	NA	163	M0	N0	T2	Stage I
TCGA-A6-2685-01	COAD	3.10411	0	FEMALE	48	NA	171	M0	N0	T3	Stage IIA
TCGA-A6-2686-01	COAD	3.08493	1	FEMALE	81	NA	155	M0	N0	T3	Stage IIA
TCGA-A6-3807-01	COAD	2.88767	0	FEMALE	53	NA	163	M0	N2	T3	Stage IIIC
TCGA-A6-3808-01	COAD	2.77808	0	MALE	73	NA	180.3	M0	N0	T3	Stage IIA
TCGA-A6-3809-01	COAD	2.72877	0	FEMALE	71	NA	160	M0	N0	T4	Stage IIB
TCGA-A6-3810-01	COAD	3.04384	0	MALE	62	NA	175	M0	N0	T3	Stage IIA
TCGA-A6-4105-01	COAD	1.21096	1	MALE	79	NA	180.3	M0	N0	T3	Stage IIA
TCGA-A6-4107-01	COAD	2.70411	0	FEMALE	57	NA	154	M0	N1b	T3	Stage IIIB
TCGA-A6-5656-01	COAD	2.74247	0	MALE	74	NA	179	M0	N0	T2	Stage I
TCGA-A6-5657-01	COAD	2.63562	0	MALE	65	NA	172	M0	N1	T3	Stage IIIB
TCGA-A6-5659-01	COAD	2.53699	0	MALE	82	NA	180	M0	N0	T2	Stage I
TCGA-A6-5660-01	COAD	2.43288	0	MALE	73	NA	170	M0	N2b	T3	Stage IIIC
TCGA-A6-5661-01	COAD	2.79452	0	FEMALE	80	NA	170	M0	N0	T3	Stage IIA
TCGA-A6-5662-01	COAD	1.96712	0	MALE	46	NA	180	M1	N2	T3	Stage IVA
TCGA-A6-5664-01	COAD	1.8411	0	MALE	80	NA	180.3	MX	N2a	T4a	Stage IIIC
TCGA-A6-5665-01	COAD	1.83836	0	FEMALE	84	NA	157	M0	N0	T3	Stage IIA
TCGA-A6-5666-01	COAD	2.72603	0	MALE	78	NA	193	M0	N0	T4b	Stage IIC
TCGA-A6-5667-01	COAD	2.43014	0	FEMALE	40	NA	175	MX	N1a	T3	Stage IIIB
TCGA-A6-6137-01	COAD	2.25753	0	MALE	55	NA	180.3	M0	N1c	T3	Stage IIIB
TCGA-A6-6138-01	COAD	1.87671	0	MALE	61	NA	185.4	M0	N0	T2	Stage I
TCGA-A6-6140-01	COAD	2.01096	0	MALE	62	NA	177.8	M0	N0	T3	Stage IIA
TCGA-A6-6141-01	COAD	0.356164	0	MALE	31	NA	177.8	M0	N0	T3	Stage IIA
TCGA-A6-6142-01	COAD	2.09041	0	FEMALE	56	NA	162.5	M1a	N1a	T3	Stage IVA
TCGA-A6-6648-01	COAD	2.09863	0	MALE	56	NA	182.8	M1a	N0	T3	Stage IVA
TCGA-A6-6649-01	COAD	2.0137	0	MALE	66	NA	190	M0	N1b	T3	Stage IIIB
TCGA-A6-6650-01	COAD	1.71781	0	FEMALE	69	NA	162.6	M0	N0	T3	Stage IIA
TCGA-A6-6651-01	COAD	1.8137	0	FEMALE	55	NA	162.6	MX	N1b	T3	Stage IIIB
TCGA-A6-6652-01	COAD	2.05753	0	MALE	59	NA	185	M1	N0	T3	Stage IVA
TCGA-A6-6653-01	COAD	2.03288	0	MALE	82	NA	182.8	M0	N0	T2	Stage I
TCGA-A6-6654-01	COAD	1.98904	0	FEMALE	65	NA	173	M0	N1	T3	Stage IIIB
TCGA-A6-6780-01	COAD	1.67671	0	MALE	74	NA	168	MX	N0	T3	Stage IIA
TCGA-A6-6781-01	COAD	1.63836	0	MALE	43	NA	190.5	MX	N1b	T4b	Stage IIIC
TCGA-A6-6782-01	COAD	1.69041	0	MALE	82	NA	175	MX	N0	T4a	Stage IIB
TCGA-A6-A565-01	COAD	1.35342	1	FEMALE	34	NA	150	MX	N2	T3	Stage IIIC
TCGA-A6-A566-01	COAD	2.07671	1	FEMALE	55	380	160	M0	N1	T4	Stage IIIB
TCGA-A6-A567-01	COAD	5.15342	1	MALE	56	530	188	M1	N1	T3	Stage IV
TCGA-A6-A56B-01	COAD	4.68767	1	MALE	57	410	180	M0	N1	T3	Stage IIIB
TCGA-A6-A5ZU-01	COAD	0.80274	0	MALE	59	480	170	M0	N1	T3	Stage IIIB
TCGA-AA-3488-01	COAD	0.419178	1	MALE	58	NA	NA	M1	N2	T3	Stage IV
TCGA-AA-3489-01	COAD	0.586301	1	MALE	75	NA	NA	M0	N0	T3	Stage II
TCGA-AA-3492-01	COAD	0.252055	1	FEMALE	90	NA	NA	M0	N0	T3	Stage II
TCGA-AA-3494-01	COAD	0.0849315	0	MALE	55	NA	NA	M1	N0	T3	Stage IV
TCGA-AA-3495-01	COAD	3.08767	0	MALE	79	NA	NA	M0	N0	T2	Stage I
TCGA-AA-3496-01	COAD	0.0849315	0	FEMALE	83	NA	NA	M0	N0	T3	Stage II
TCGA-AA-3502-01	COAD	2.91781	0	MALE	73	NA	NA	M0	N0	T2	Stage I
TCGA-AA-3506-01	COAD	4.83562	0	MALE	77	NA	NA	M0	N0	T2	Stage I
TCGA-AA-3509-01	COAD	5.24658	0	FEMALE	54	NA	NA	M0	N0	T3	Stage II
TCGA-AA-3510-01	COAD	5.33151	0	MALE	70	NA	NA	M0	N0	T3	Stage II
TCGA-AA-3511-01	COAD	0.580822	0	MALE	64	NA	NA	M0	N0	T4	Stage II
TCGA-AA-3514-01	COAD	0.0849315	0	FEMALE	81	NA	NA	M0	N0	T2	Stage I
TCGA-AA-3516-01	COAD	1.08493	1	FEMALE	74	NA	NA	M0	N2	T3	Stage III
TCGA-AA-3517-01	COAD	3.24932	0	MALE	60	NA	NA	M0	N0	T3	Stage IIA
TCGA-AA-3518-01	COAD	0.0849315	0	FEMALE	81	NA	NA	M0	N0	T3	Stage IIA
TCGA-AA-3519-01	COAD	0.756164	0	MALE	63	NA	NA	M0	N1	T3	Stage III
TCGA-AA-3520-01	COAD	2.00274	0	FEMALE	86	NA	NA	M0	N0	T3	Stage II
TCGA-AA-3522-01	COAD	3.08767	0	MALE	67	NA	NA	M0	N0	T3	Stage IIA
TCGA-AA-3524-01	COAD	3.00274	0	MALE	85	NA	NA	M0	N0	T3	Stage II
TCGA-AA-3525-01	COAD	0.671233	0	MALE	90	NA	NA	M0	N1	T3	Stage IIIB
TCGA-AA-3526-01	COAD	1.58904	0	MALE	57	NA	NA	M0	N0	T2	Stage I
TCGA-AA-3529-01	COAD	0	1	FEMALE	78	NA	NA	M0	N2	T3	Stage IIIC
TCGA-AA-3530-01	COAD	1.58904	0	MALE	80	NA	NA	M0	N0	T2	Stage I
TCGA-AA-3531-01	COAD	2.83562	0	FEMALE	75	NA	NA	M0	N0	T3	Stage IIA
TCGA-AA-3532-01	COAD	2.41644	0	MALE	63	NA	NA	M0	N0	T3	Stage IIA
TCGA-AA-3534-01	COAD	2.41644	0	FEMALE	78	NA	NA	M0	N0	T3	Stage IIA
TCGA-AA-3538-01	COAD	2.16712	0	FEMALE	54	NA	NA	M0	N0	T2	Stage I
TCGA-AA-3542-01	COAD	1.08219	0	MALE	69	NA	NA	M0	N2	T3	Stage IIIC
TCGA-AA-3543-01	COAD	0.0821918	0	MALE	84	NA	NA	M0	N0	T2	Stage I
TCGA-AA-3544-01	COAD	1.16712	0	MALE	68	NA	NA	M0	N0	T2	Stage I
TCGA-AA-3548-01	COAD	2.83288	0	FEMALE	71	NA	NA	M0	N2	T3	Stage IIIC
TCGA-AA-3549-01	COAD	1.75068	0	MALE	69	NA	NA	M0	N0	T2	Stage I
TCGA-AA-3552-01	COAD	1.08493	1	MALE	85	NA	NA	M0	N2	T3	Stage IIIC
TCGA-AA-3553-01	COAD	2	0	FEMALE	61	NA	NA	M0	N0	T2	Stage I
TCGA-AA-3554-01	COAD	1.49589	0	FEMALE	62	NA	NA	M0	N0	T3	Stage IIA
TCGA-AA-3555-01	COAD	2.49589	0	FEMALE	81	NA	NA	M0	N0	T3	Stage IIA
TCGA-AA-3556-01	COAD	1.91781	0	MALE	78	NA	NA	M0	N0	T2	Stage I
TCGA-AA-3558-01	COAD	1.74795	0	MALE	70	NA	NA	M0	N0	T2	Stage I
TCGA-AA-3560-01	COAD	1.66575	0	FEMALE	72	NA	NA	M0	N2	T3	Stage IIIC
TCGA-AA-3561-01	COAD	1.16164	0	MALE	72	NA	NA	M0	N0	T3	Stage IIA
TCGA-AA-3562-01	COAD	1.66575	0	MALE	82	NA	NA	M0	N2	T3	Stage IIIC
TCGA-AA-3655-01	COAD	5.08493	0	MALE	68	NA	NA	M0	N0	T3	Stage II
TCGA-AA-3660-01	COAD	6.50685	0	FEMALE	51	NA	NA	M0	N0	T3	Stage II
TCGA-AA-3662-01	COAD	0.50411	0	FEMALE	80	NA	NA	M1	N2	T4	Stage IV
TCGA-AA-3663-01	COAD	0.580822	0	MALE	42	NA	NA	M0	N0	T3	Stage II
TCGA-AA-3664-01	COAD	4.50137	0	FEMALE	74	NA	NA	M0	N0	T3	Stage II
TCGA-AA-3666-01	COAD	0.167123	1	MALE	68	NA	NA	M0	N1	T3	Stage III
TCGA-AA-3667-01	COAD	1.16712	0	FEMALE	36	NA	NA	M0	N0	T2	Stage I
TCGA-AA-3672-01	COAD	0.0767123	0	FEMALE	90	NA	NA	M0	N1	T3	Stage III
TCGA-AA-3673-01	COAD	4.16986	0	FEMALE	53	NA	NA	M0	N0	T3	Stage II
TCGA-AA-3675-01	COAD	3.92055	0	MALE	84	NA	NA	M0	N0	T3	Stage II
TCGA-AA-3678-01	COAD	3.91781	0	FEMALE	60	NA	NA	M0	N1	T2	Stage III
TCGA-AA-3679-01	COAD	1.25205	0	MALE	59	NA	NA	M1	N2	T3	Stage IV
TCGA-AA-3680-01	COAD	0.917808	1	FEMALE	67	NA	NA	M1	N2	T4	Stage IV
TCGA-AA-3681-01	COAD	0.49863	0	FEMALE	77	NA	NA	M0	N1	T3	Stage III
TCGA-AA-3685-01	COAD	3.08767	0	MALE	69	NA	NA	M0	N0	T3	Stage II
TCGA-AA-3688-01	COAD	1.58356	0	MALE	80	NA	NA	M1	N1	T3	Stage IV
TCGA-AA-3692-01	COAD	3	1	FEMALE	47	NA	NA	M1	N2	T3	Stage IV
TCGA-AA-3696-01	COAD	0.419178	1	FEMALE	75	NA	NA	M1	N1	T3	Stage IV
TCGA-AA-3697-01	COAD	7.08767	0	MALE	77	NA	NA	M0	N0	T3	Stage II
TCGA-AA-3710-01	COAD	2.24932	0	FEMALE	80	NA	NA	M0	N0	T3	Stage IIA
TCGA-AA-3713-01	COAD	1.5863	0	MALE	68	NA	NA	M1	N0	T3	Stage IV
TCGA-AA-3715-01	COAD	1.5863	1	MALE	77	NA	NA	M0	N0	T3	Stage II
TCGA-AA-3811-01	COAD	0.838356	1	FEMALE	84	NA	NA	M0	N2	T3	Stage III
TCGA-AA-3812-01	COAD	2.92055	0	FEMALE	82	NA	NA	M0	N0	T3	Stage IIA
TCGA-AA-3815-01	COAD	2.75342	0	FEMALE	65	NA	NA	M0	N0	T3	Stage IIA
TCGA-AA-3818-01	COAD	0.0821918	1	FEMALE	78	NA	NA	M0	N0	T3	Stage IIA
TCGA-AA-3819-01	COAD	2.08493	0	FEMALE	41	NA	NA	M0	N0	T3	Stage IIA
TCGA-AA-3821-01	COAD	0.0849315	0	FEMALE	81	NA	NA	M0	N0	T2	Stage I
TCGA-AA-3831-01	COAD	1.49863	0	MALE	66	NA	NA	M0	N0	T3	Stage IIA
TCGA-AA-3833-01	COAD	1.32877	0	FEMALE	63	NA	NA	M0	N0	T3	Stage IIA
TCGA-AA-3837-01	COAD	3.24932	0	MALE	67	NA	NA	M0	N0	T3	Stage IIA
TCGA-AA-3841-01	COAD	3.07945	0	MALE	66	NA	NA	M0	N0	T3	Stage IIA
TCGA-AA-3842-01	COAD	3.08493	0	MALE	51	NA	NA	M0	N1	T2	Stage IIIA
TCGA-AA-3844-01	COAD	1.24384	0	FEMALE	78	NA	NA	M0	N2	T3	Stage IIIC
TCGA-AA-3845-01	COAD	0	1	FEMALE	86	NA	NA	M0	N0	T3	Stage IIA
TCGA-AA-3846-01	COAD	1.41918	0	FEMALE	74	NA	NA	M0	N0	T3	Stage IIA
TCGA-AA-3848-01	COAD	0.838356	1	FEMALE	82	NA	NA	M0	N2	T3	Stage IIIC
TCGA-AA-3850-01	COAD	0	1	MALE	74	NA	NA	M0	N0	T2	Stage I
TCGA-AA-3851-01	COAD	2.75616	0	MALE	74	NA	NA	M0	N0	T3	Stage IIA
TCGA-AA-3852-01	COAD	0	1	MALE	88	NA	NA	M0	N0	T3	Stage IIA
TCGA-AA-3854-01	COAD	3.00274	0	FEMALE	71	NA	NA	M0	N0	T2	Stage I
TCGA-AA-3855-01	COAD	2.67123	0	MALE	72	NA	NA	M0	N0	T2	Stage I
TCGA-AA-3856-01	COAD	0.0821918	0	MALE	59	NA	NA	M0	N0	T3	Stage IIA
TCGA-AA-3858-01	COAD	2.58904	0	MALE	67	NA	NA	M0	N0	T2	Stage I
TCGA-AA-3860-01	COAD	2.58904	0	FEMALE	53	NA	NA	M0	N1	T3	Stage IIIB
TCGA-AA-3861-01	COAD	2.50411	0	MALE	72	NA	NA	M0	N0	T3	Stage IIA
TCGA-AA-3862-01	COAD	2.50411	0	MALE	82	NA	NA	M0	N0	T3	Stage IIA
TCGA-AA-3864-01	COAD	4.41644	0	MALE	71	NA	NA	M0	N0	T3	Stage II
TCGA-AA-3866-01	COAD	1.41918	0	FEMALE	78	NA	NA	M0	N0	T2	Stage I
TCGA-AA-3867-01	COAD	2.00274	0	MALE	74	NA	NA	M1	N2	T3	Stage IV
TCGA-AA-3869-01	COAD	2.25205	1	MALE	76	NA	NA	M1	N2	T4	Stage IV
TCGA-AA-3870-01	COAD	2.49863	0	FEMALE	71	NA	NA	M1	N2	T3	Stage IV
TCGA-AA-3875-01	COAD	1.50411	0	FEMALE	78	NA	NA	M0	N0	T1	Stage I
TCGA-AA-3877-01	COAD	2.58356	0	FEMALE	83	NA	NA	M0	N0	T1	Stage I
TCGA-AA-3930-01	COAD	0.167123	1	MALE	66	NA	NA	M1	N2	T3	Stage IV
TCGA-AA-3939-01	COAD	1.08219	0	MALE	83	NA	NA	M0	N0	T3	Stage IIA
TCGA-AA-3941-01	COAD	2	0	FEMALE	84	NA	NA	M1a	N1b	T4	Stage IVA
TCGA-AA-3947-01	COAD	2.75068	0	FEMALE	60	NA	NA	M0	N0	T4	Stage IIB
TCGA-AA-3949-01	COAD	2.16712	0	FEMALE	87	NA	NA	M0	N1	T3	Stage IIIB
TCGA-AA-3950-01	COAD	2	0	FEMALE	79	NA	NA	M0	N0	T3	Stage IIA
TCGA-AA-3952-01	COAD	0.167123	1	MALE	68	NA	NA	M0	N2	T3	Stage IIIC
TCGA-AA-3955-01	COAD	1.74795	0	MALE	38	NA	NA	M0	N2a	T2	Stage IIIB
TCGA-AA-3956-01	COAD	2.83562	0	MALE	65	NA	NA	M0	N0	T3	Stage IIA
TCGA-AA-3966-01	COAD	0.167123	0	FEMALE	89	NA	NA	M0	N0	T3	Stage IIA
TCGA-AA-3968-01	COAD	1.83288	0	FEMALE	55	NA	NA	M0	N0	T2	Stage I
TCGA-AA-3970-01	COAD	3.00274	0	MALE	65	NA	NA	M0	N0	T3	Stage IIA
TCGA-AA-3971-01	COAD	1.33973	0	MALE	58	NA	NA	M0	N1	T3	Stage III
TCGA-AA-3972-01	COAD	4.24932	0	MALE	72	NA	NA	M1	N1	T3	Stage IV
TCGA-AA-3973-01	COAD	1.08767	0	MALE	69	NA	NA	M1	N1	T4	Stage IV
TCGA-AA-3975-01	COAD	2.83836	0	MALE	80	NA	NA	M0	N0	T2	Stage I
TCGA-AA-3976-01	COAD	2.16712	0	MALE	70	NA	NA	M0	N1	T2	Stage IIIA
TCGA-AA-3977-01	COAD	2.08493	0	MALE	65	NA	NA		N0	T2
TCGA-AA-3979-01	COAD	2	0	MALE	84	NA	NA	M0	N0	T3	Stage IIA
TCGA-AA-3980-01	COAD	2.25205	0	FEMALE	89	NA	NA	M0	N0	T2	Stage I
TCGA-AA-3982-01	COAD	2.25205	0	MALE	75	NA	NA	M0	N1	T3	Stage IIIB
TCGA-AA-3986-01	COAD	1.58904	0	MALE	73	NA	NA	M0	N0	T2	Stage I
TCGA-AA-3989-01	COAD	0.663014	1	MALE	84	NA	NA	M1	N2	T3	Stage IV
TCGA-AA-3994-01	COAD	2.25205	0	MALE	69	NA	NA	M0	N1	T3	Stage IIIB
TCGA-AA-A004-01	COAD	1.16164	0	MALE	76	210	NA	M0	N0	T3	Stage IIA
TCGA-AA-A00A-01	COAD	3.16986	0	MALE	80	300	NA	M0	N0	T3	Stage IIA
TCGA-AA-A00D-01	COAD	1.58356	0	MALE	70	NA	NA	M0	N0	T2	Stage I
TCGA-AA-A00E-01	COAD	2.50137	0	MALE	65	310	NA	M0	N0	T3	Stage IIA
TCGA-AA-A00F-01	COAD	2.83562	0	MALE	66	NA	NA	M0	N2	T3	Stage IIIC
TCGA-AA-A00J-01	COAD	1.50411	0	MALE	80	520	NA	M0	N1	T4	Stage IIIB
TCGA-AA-A00K-01	COAD	1.50411	0	MALE	79	260	NA	M0	N0	T3	Stage IIA
TCGA-AA-A00L-01	COAD	3.16986	0	MALE	66	NA	NA	M0	N0	T3	Stage IIA
TCGA-AA-A00N-01	COAD	0.334247	1	MALE	75	NA	NA	M0	N0	T4	Stage IIB
TCGA-AA-A00O-01	COAD	2.25205	0	FEMALE	83	130	NA	M0	N2	T3	Stage IIIC
TCGA-AA-A00Q-01	COAD	3.50137	0	FEMALE	66	250	NA	M0	N1	T4	Stage IIIB
TCGA-AA-A00R-01	COAD	0.0821918	0	FEMALE	64	270	NA	M0	N0	T2	Stage I
TCGA-AA-A00U-01	COAD	1.41918	0	MALE	50	160	NA	M0	N1	T3	Stage IIIB
TCGA-AA-A00W-01	COAD	1.24932	0	MALE	80	240	NA	M0	N0	T1	Stage I
TCGA-AA-A00Z-01	COAD	1.83288	0	MALE	70	NA	NA	M0	N0	T3	Stage IIA
TCGA-AA-A010-01	COAD	2.91507	0	FEMALE	46	700	NA	M0	N0	T4	Stage IIB
TCGA-AA-A017-01	COAD	1.25205	0	FEMALE	57	250	NA	M0	N0	T3	Stage IIA
TCGA-AA-A01C-01	COAD	1.25205	0	MALE	75	220	NA	M0	N1	T2	Stage IIIA
TCGA-AA-A01D-01	COAD	0.915068	1	FEMALE	47	360	NA	M0	N2	T3	Stage IIIC
TCGA-AA-A01F-01	COAD	2.66849	0	MALE	72	NA	NA	M0	N1	T3	Stage IIIB
TCGA-AA-A01G-01	COAD	1	0	MALE	63	160	NA	M0	N0	T3	Stage IIA
TCGA-AA-A01I-01	COAD	2.58356	0	MALE	76	220	NA	M0	N0	T2	Stage I
TCGA-AA-A01K-01	COAD	2.58356	0	FEMALE	74	140	NA	M0	N2	T3	Stage IIIC
TCGA-AA-A01P-01	COAD	3.1726	1	FEMALE	80	420	NA	M0	N1	T3	Stage III
TCGA-AA-A01Q-01	COAD	0.0849315	0	FEMALE	48	440	NA	M0	N0	T3	Stage II
TCGA-AA-A01R-01	COAD	2.91781	0	MALE	47	NA	NA	M0	N2	T3	Stage III
TCGA-AA-A01S-01	COAD	0.0849315	0	FEMALE	47	680	NA	M0	N1	T3	Stage III
TCGA-AA-A01T-01	COAD	2.75342	0	FEMALE	63	270	NA	M0	N1	T3	Stage III
TCGA-AA-A01V-01	COAD	0.0849315	0	MALE	59	310	NA	M0	N0	T2	Stage I
TCGA-AA-A01X-01	COAD	2.16712	0	FEMALE	80	530	NA	M0	N1	T2	Stage III
TCGA-AA-A01Z-01	COAD	3.08493	0	MALE	68	210	NA	M0	N0	T3	Stage II
TCGA-AA-A024-01	COAD	3.25479	1	MALE	81	1000	NA	M0	N0	T3	Stage II
TCGA-AA-A029-01	COAD	4.33151	0	MALE	67	500	NA	M0	N0	T3	Stage II
TCGA-AA-A02E-01	COAD	0.246575	1	FEMALE	82	390	NA	M1	N1	T3	Stage IV
TCGA-AA-A02F-01	COAD	3.33151	0	FEMALE	68	590	NA	M1	N1	T3	Stage IV
TCGA-AA-A02H-01	COAD	0.167123	1	FEMALE	74	380	NA	M1	N2	T3	Stage IV
TCGA-AA-A02J-01	COAD	0.419178	1	FEMALE	70	270	NA	M1	N0	T3	Stage IV
TCGA-AA-A02K-01	COAD	1.16712	1	MALE	50	270	NA	M1	N2	T4	Stage IV
[truncated: 6,811 more rows]
